# Supplementary material for: Autophagy-related protein Atg11 is essential for microtubule-mediated chromosome segregation
Source: PLoS Biol. 2025 Apr 2;23(4):e3003069. doi: 10.1371/journal.pbio.3003069 (PMC11984983; doi:10.1371/journal.pbio.3003069)
Supplement: S1 Data — (XLSX) [file pbio.3003069.s012.xlsx]

## Sheet: Legend
		This file contains all the underlying data of the graphs shown in the manuscript
		Each sheet correponds to one figure panel
		BR refers to biological replicate

## Sheet: Figure 1C
	atg11∆_30°C			ctf19∆_30°C			wild-type_30°C				atg11∆_37°C			ctf19∆_37°C		wild-type_37°C
	Total colonies	Sectored colonies		Total colonies	Sectored colonies		Total colonies	Sectored colonies		Total colonies	Sectored colonies		Total colonies	Sectored colonies		Total colonies	Sectored colonies
BR1	589	12		2442	70		2991	2		616	28		1421	33		1935	2
	Percentage per generation	0.3399			0.47766			0.011			0.75			0.387			0.017
	Fold change	30.9			43.4236			1			44.1176			35.1818			1
BR2	1301	31		686	20		2810	2		998	56		384	16		2232	3
	Percentage per generation	0.3971			0.4157			0.011			0.935			0.6944			0.02
	Fold change	36.1			37.7909			1			46.75			34.72			1
	1606	40		2091	73		1403	1		806	55		610	26		1142	1
BR3	Percentage per generation	0.415			0.4987			0.017			1.137			0.71			0.022
	Fold change	24.4118			29.3353			1			51.6818			32.2727			1
Average		30.4706			36.8499						47.5165			34.0582
St Dev		4.78135			5.7899						3.13526			1.27651

## Sheet: Figure 1D
			WT			ctf19∆			atg11∆			atg1∆			atg6∆			atg15∆			atg17∆
		Colonies on YPD	Colonies on SD-His		Colonies on YPD	Colonies on SD-His			Colonies on YPD	Colonies on SD-His		Colonies on YPD	Colonies on SD-His		Colonies on YPD	Colonies on SD-His		Colonies on YPD	Colonies on SD-His		Colonies on YPD	Colonies on SD-His
	Numbers_BR1	220	186		103	38			220	87		104	89		211	178		161	123		81	67
	Percentage_BR1	84.5455			36.8932				39.5455			85.5769			84.3602			76.3975			82.716
	Numbers_BR2	225	196		100	35			171	69		27	23		157	138		149	142		102	93
	Percentage_BR2	87.1111			35				40.3509			85.1852			87.8981			95.302			91.1765
	Numbers_BR3	240	201		101	38			100	48		98	83		186	135		237	208		72	60
	Percentage_BR3	83.75			37.6238				48			84.6939			72.5806			87.7637			83.3333
	Numbers_BR4	198	186		92	32			155	64					197	169		106	93
	Percentage_BR4	93.9394			34.7826				41.2903						85.7868			87.7358
	Numbers_BR5	164	150		119	43			107	43					199	171		168	124
	Percentage_BR5	91.4634			36.1345				40.1869						85.9296			73.8095
	Numbers_BR6	178	163		178	65			209	87					177	152		212	160
	Percentage_BR6	91.573			36.5169				41.6268						85.8757			75.4717
	Average	88.7304			36.1585				41.8334			85.152			83.7385			82.7467			85.742
	St Dev	3.82151			1.00424				2.84336			0.361265			5.09494			7.96669			3.85104

## Sheet: Figure 2C
	Cytoplasmic puncta of Atg11							SPB-associated Atg11
	X Axis Time	Experimental data	Single exponential fit	Double exponential fit	1st component of double exponential fit	2nd component of double exponential fit		X Axis Time	Experimental data	Single exponential fit	Double exponential fit	1st component of double exponential fit	2nd component of double exponential fit
	1.2	0.449265	0.390068	0.453502	0.32859	0.124913		1.2	0.424731	0.390195	0.425516	0.280569	0.144946
	1.4	0.394666	0.358929	0.391328	0.269334	0.121994		1.4	0.374628	0.353918	0.370205	0.231686	0.138518
	1.6	0.346272	0.330276	0.339907	0.220764	0.119143		1.6	0.322159	0.321013	0.323696	0.191321	0.132376
	1.8	0.300885	0.303911	0.297312	0.180953	0.116359		1.8	0.28673	0.291168	0.284492	0.157987	0.126505
	2	0.25934	0.27965	0.261961	0.148321	0.113639		2	0.24448	0.264097	0.251357	0.130462	0.120895
	2.2	0.226557	0.257326	0.232558	0.121574	0.110984		2.2	0.21934	0.239544	0.223265	0.107732	0.115533
	2.4	0.203416	0.236784	0.20804	0.0996502	0.10839		2.4	0.198633	0.217273	0.199372	0.0889621	0.11041
	2.6	0.185893	0.217882	0.187537	0.08168	0.105857		2.6	0.178623	0.197072	0.178976	0.0734625	0.105513
	2.8	0.167464	0.200489	0.170334	0.0669504	0.103384		2.8	0.164573	0.17875	0.161498	0.0606634	0.100834
	3	0.154704	0.184484	0.155845	0.054877	0.100968		3	0.149735	0.162131	0.146457	0.0500942	0.0963625
	3.2	0.145181	0.169757	0.143589	0.0449809	0.0986081		3.2	0.136365	0.147057	0.133456	0.0413665	0.0920891
	3.4	0.138091	0.156205	0.133173	0.0368694	0.0963038		3.4	0.120697	0.133385	0.122164	0.0341593	0.0880052
	3.6	0.123506	0.143736	0.124274	0.0302206	0.0940533		3.6	0.113298	0.120984	0.11231	0.0282078	0.0841024
	3.8	0.117158	0.132261	0.116626	0.0247708	0.0918554		3.8	0.109662	0.109736	0.103666	0.0232933	0.0803727
	4	0.109946	0.121703	0.110013	0.0203038	0.0897088		4	0.098443	0.0995334	0.0960433	0.019235	0.0768083
	4.2	0.106038	0.111988	0.104255	0.0166424	0.0876125		4.2	0.0887119	0.0902795	0.0892858	0.0158837	0.0734021
	4.4	0.0996	0.103048	0.0992063	0.0136412	0.0855651		4.4	0.0819925	0.081886	0.0832633	0.0131164	0.0701469
	4.6	0.0973247	0.0948217	0.0947468	0.0111812	0.0835655		4.6	0.0767762	0.0742729	0.0778672	0.0108311	0.0670361
	4.8	0.0958789	0.0872522	0.0907776	0.0091649	0.0816127		4.8	0.0707852	0.0673675	0.0730073	0.00894407	0.0640632
	5	0.0935823	0.080287	0.0872177	0.00751216	0.0797055		5	0.066303	0.0611042	0.0686079	0.00738577	0.0612222
	5.2	0.0878935	0.0738778	0.0840004	0.00615747	0.0778429		5.2	0.0640985	0.0554232	0.0646061	0.00609897	0.0585071
	5.4	0.0830238	0.0679802	0.0810709	0.00504708	0.0760238		5.4	0.0603601	0.0502704	0.0609489	0.00503637	0.0559125
	5.6	0.0781298	0.0625535	0.0783842	0.00413692	0.0742472		5.6	0.0566121	0.0455966	0.0575918	0.0041589	0.0534329
	5.8	0.0749143	0.0575599	0.0759031	0.0033909	0.0725122		5.8	0.0543864	0.0413574	0.0544976	0.00343431	0.0510633
	6	0.0708293	0.052965	0.0735971	0.00277941	0.0708177		6	0.051388	0.0375123	0.0516347	0.00283596	0.0487988
	6.2	0.0684349	0.0487369	0.0714409	0.00227819	0.0691627		6.2	0.0483818	0.0340247	0.0489765	0.00234186	0.0466347
	6.4	0.0677434	0.0448463	0.0694139	0.00186736	0.0675465		6.4	0.0461368	0.0308613	0.0465004	0.00193385	0.0445666
	6.6	0.0636099	0.0412663	0.0674986	0.00153061	0.065968		6.6	0.043116	0.0279921	0.0441871	0.00159692	0.0425902
	6.8	0.0629026	0.037972	0.065681	0.00125459	0.0644264		6.8	0.0416293	0.0253896	0.0420201	0.00131869	0.0407014
	7	0.0621915	0.0349408	0.0639492	0.00102835	0.0629209		7	0.0409105	0.023029	0.0399853	0.00108894	0.0388964
	7.2	0.0614766	0.0321515	0.0622934	0.000842902	0.0614505		7.2	0.0386442	0.020888	0.0380707	0.000899218	0.0371714
	7.4	0.0581539	0.0295849	0.0607054	0.000690899	0.0600145		7.4	0.0348242	0.018946	0.0362655	0.00074255	0.035523
	7.6	0.0556848	0.0272232	0.0591783	0.000566307	0.058612		7.6	0.0340938	0.0171845	0.0345608	0.000613178	0.0339476
	7.8	0.0540756	0.02505	0.0577065	0.000464183	0.0572423		7.8	0.0318098	0.0155868	0.0329485	0.000506346	0.0324421
	8	0.0524582	0.0230503	0.0562851	0.000380476	0.0559046		8	0.0302968	0.0141377	0.0314215	0.000418127	0.0310034
	8.2	0.0508327	0.0212102	0.0549101	0.000311863	0.0545982		8.2	0.0287798	0.0128233	0.0299738	0.000345278	0.0296285
	8.4	0.050956	0.019517	0.053578	0.000255624	0.0533223		8.4	0.0280378	0.0116311	0.0285997	0.000285122	0.0283146
	8.6	0.0493183	0.017959	0.0522858	0.000209527	0.0520763		8.6	0.026514	0.0105497	0.0272943	0.000235446	0.0270589
	8.8	0.0485552	0.0165254	0.051031	0.000171742	0.0508593		8.8	0.0249862	0.00956886	0.0260533	0.000194425	0.0258589
	9	0.0469031	0.0152062	0.0498116	0.000140771	0.0496708		9	0.0242363	0.00867922	0.0248727	0.000160551	0.0247121
	9.2	0.0452427	0.0139923	0.0486254	0.000115386	0.04851		9.2	0.0234845	0.00787229	0.0237488	0.000132579	0.0236162
	9.4	0.043574	0.0128753	0.047471	9.45777e-05	0.0473764		9.4	0.0227306	0.00714038	0.0226784	0.00010948	0.0225689
	9.6	0.0427884	0.0118475	0.0463468	7.75222e-05	0.0462693		9.6	0.0227597	0.00647652	0.0216584	9.04056e-05	0.021568
	9.8	0.0428922	0.0109017	0.0452516	6.35424e-05	0.045188		9.8	0.0220029	0.00587439	0.0206862	7.46545e-05	0.0206115
	10	0.0421005	0.0100314	0.0441841	5.20836e-05	0.0441321		10	0.0204574	0.00532823	0.0197591	6.16477e-05	0.0196975
	10.2	0.0413048	0.00923064	0.0431434	4.26912e-05	0.0431008		10.2	0.0196957	0.00483285	0.0188748	5.0907e-05	0.0188239
	10.4	0.041405	0.00849377	0.0421285	3.49926e-05	0.0420935		10.4	0.0173544	0.00438353	0.0180312	4.20377e-05	0.0179891
	10.6	0.0406032	0.00781572	0.0411386	2.86823e-05	0.0411099		10.6	0.0165867	0.00397598	0.0172261	3.47136e-05	0.0171914
	10.8	0.0397973	0.00719181	0.0401727	2.35099e-05	0.0401492		10.8	0.015817	0.00360632	0.0164576	2.86656e-05	0.016429
	11	0.0398939	0.00661769	0.0392302	1.92703e-05	0.0392109		11	0.0158373	0.00327104	0.0157241	2.36712e-05	0.0157004
	11.2	0.0399907	0.00608941	0.0383104	1.57952e-05	0.0382946		11.2	0.0142717	0.00296692	0.0150237	1.95471e-05	0.0150041
	11.4	0.0400878	0.0056033	0.0374127	1.29468e-05	0.0373997		11.4	0.01429	0.00269108	0.0143549	1.61415e-05	0.0143387
	11.6	0.0383585	0.005156	0.0365364	1.06121e-05	0.0365258		11.6	0.0135133	0.00244088	0.0137162	1.33292e-05	0.0137028
	11.8	0.0366205	0.0047444	0.0356809	8.69837e-06	0.0356722		11.8	0.0135306	0.00221395	0.0131062	1.10069e-05	0.0130952
	12	0.0367094	0.00436566	0.0348457	7.12977e-06	0.0348386		12	0.012751	0.00200811	0.0125235	9.08919e-06	0.0125144
	12.2	0.0367985	0.00401716	0.0340303	5.84404e-06	0.0340245		12.2	0.0111713	0.00182141	0.0119669	7.50561e-06	0.0119594
	12.4	0.0350434	0.00369647	0.0332341	4.79016e-06	0.0332293		12.4	0.0111856	0.00165207	0.0114353	6.19794e-06	0.0114291
	12.6	0.034204	0.00340139	0.0324567	3.92634e-06	0.0324528		12.6	0.0103999	0.00149847	0.0109273	5.11809e-06	0.0109222
	12.8	0.0333604	0.00312986	0.0316977	3.21829e-06	0.0316944		12.8	0.0104132	0.00135916	0.0104421	4.22638e-06	0.0104378
	13	0.0334413	0.00288001	0.0309564	2.63793e-06	0.0309538		13	0.0104265	0.00123279	0.00997845	3.49003e-06	0.00997496
	13.2	0.0325913	0.0026501	0.0302326	2.16222e-06	0.0302304		13.2	0.0104398	0.00111818	0.00953548	2.88198e-06	0.00953259
	13.4	0.031737	0.00243855	0.0295258	1.7723e-06	0.029524		13.4	0.0104532	0.00101422	0.00911223	2.37986e-06	0.00910985
	13.6	0.0299426	0.00224388	0.0288355	1.4527e-06	0.028834		13.6	0.0104665	0.000919923	0.00870782	1.96522e-06	0.00870585
	13.8	0.0300153	0.00206476	0.0281614	1.19073e-06	0.0281602		13.8	0.0104799	0.000834395	0.00832139	1.62283e-06	0.00831977
	14	0.0291479	0.00189993	0.0275031	9.76e-07	0.0275022		14	0.0104933	0.00075682	0.00795215	1.34009e-06	0.00795081
	14.2	0.0292186	0.00174826	0.0268603	7.99995e-07	0.0268595		14.2	0.00969848	0.000686456	0.00759932	1.10661e-06	0.00759821
	14.4	0.0292895	0.0016087	0.0262325	6.5573e-07	0.0262318		14.4	0.00971087	0.000622635	0.00726217	9.13809e-07	0.00726125
	14.6	0.0284135	0.00148028	0.0256193	5.3748e-07	0.0256188		14.6	0.00972328	0.000564747	0.00693999	7.54599e-07	0.00693923
	14.8	0.027533	0.00136211	0.0250206	4.40555e-07	0.0250201		14.8	0.0097357	0.000512241	0.00663212	6.23128e-07	0.0066315
	15	0.0275999	0.00125337	0.0244358	3.61108e-07	0.0244354		15	0.00974814	0.000464617	0.00633792	5.14562e-07	0.00633741
	15.2	0.0276668	0.00115332	0.0238647	2.95988e-07	0.0238644		15.2	0.0097606	0.00042142	0.00605679	4.24912e-07	0.00605636
	15.4	0.0267776	0.00106125	0.023307	2.42612e-07	0.0233067		15.4	0.00977307	0.00038224	0.00578813	3.50881e-07	0.00578778
	15.6	0.0268426	0.000976533	0.0227623	1.98861e-07	0.0227621		15.6	0.00978555	0.000346702	0.00553139	2.89748e-07	0.0055311
	15.8	0.0269078	0.000898578	0.0222303	1.63e-07	0.0222302		15.8	0.00979806	0.000314468	0.00528605	2.39266e-07	0.00528581
	16	0.0260098	0.000826846	0.0217108	1.33606e-07	0.0217107		16	0.00981058	0.000285231	0.0050516	1.9758e-07	0.0050514
	16.2	0.0260729	0.00076084	0.0212034	1.09512e-07	0.0212033		16.2	0.00982311	0.000258713	0.00482755	1.63156e-07	0.00482739
	16.4	0.0251682	0.000700103	0.0207079	8.97634e-08	0.0207078		16.4	0.00983566	0.000234659	0.00461344	1.3473e-07	0.0046133
	16.6	0.0252292	0.000644215	0.020224	7.35761e-08	0.0202239		16.6	0.00984823	0.000212843	0.00440883	1.11256e-07	0.00440872
	16.8	0.0252905	0.000592788	0.0197514	6.03079e-08	0.0197513		16.8	0.00821734	0.000193054	0.00421329	9.18725e-08	0.0042132
	17	0.0243768	0.000545466	0.0192898	4.94324e-08	0.0192897		17	0.00822784	0.000175105	0.00402643	7.58659e-08	0.00402636
	17.2	0.0244359	0.000501923	0.018839	4.05181e-08	0.018839		17.2	0.00823835	0.000158825	0.00384786	6.2648e-08	0.0038478
	17.4	0.0244953	0.000461855	0.0183988	3.32113e-08	0.0183987		17.4	0.00824888	0.000144059	0.00367721	5.17331e-08	0.00367716
	17.6	0.0245547	0.000424986	0.0179688	2.72222e-08	0.0179688		17.6	0.00660754	0.000130666	0.00351413	4.27198e-08	0.00351409
	17.8	0.0246143	0.00039106	0.0175489	2.23132e-08	0.0175489		17.8	0.00661598	0.000118517	0.00335828	3.52769e-08	0.00335825
	18	0.024674	0.000359842	0.0171388	1.82894e-08	0.0171388		18	0.00579638	0.000107498	0.00320935	2.91307e-08	0.00320932
	18.2	0.0247339	0.000331116	0.0167383	1.49912e-08	0.0167383		18.2	0.00580378	9.7504e-05	0.00306702	2.40553e-08	0.00306699
	18.4	0.024794	0.000304684	0.0163471	1.22878e-08	0.0163471		18.4	0.0058112	8.84388e-05	0.002931	1.98643e-08	0.00293098
	18.6	0.0248541	0.000280361	0.0159651	1.00719e-08	0.0159651		18.6	0.00581862	8.02164e-05	0.00280101	1.64034e-08	0.002801
	18.8	0.0249144	0.00025798	0.015592	8.2556e-09	0.015592		18.8	0.00582606	7.27585e-05	0.00267679	1.35455e-08	0.00267678
	19	0.0249749	0.000237386	0.0152276	6.76684e-09	0.0152276		19	0.0058335	6.5994e-05	0.00255808	1.11855e-08	0.00255807
	19.2	0.0250355	0.000218436	0.0148718	5.54656e-09	0.0148718		19.2	0.00584095	5.98583e-05	0.00244464	9.23668e-09	0.00244463
	19.4	0.0240924	0.000200998	0.0145243	4.54633e-09	0.0145243		19.4	0.00584842	5.42932e-05	0.00233622	7.6274e-09	0.00233622
	19.6	0.0241509	0.000184953	0.0141848	3.72648e-09	0.0141848		19.6	0.00501933	4.92454e-05	0.00223262	6.2985e-09	0.00223261
	19.8	0.0232008	0.000170188	0.0138534	3.05447e-09	0.0138534		19.8	0.00502575	4.46669e-05	0.00213361	5.20114e-09	0.0021336
	20	0.0232571	0.000156603	0.0135296	2.50365e-09	0.0135296		20	0.00503217	4.05141e-05	0.00203898	4.29496e-09	0.00203898
	20.2	0.0222999	0.000144101	0.0132135	2.05216e-09	0.0132135		20.2	0.0050386	3.67474e-05	0.00194856	3.54666e-09	0.00194856
	20.4	0.022354	0.000132598	0.0129047	1.68209e-09	0.0129047		20.4	0.00504503	3.33309e-05	0.00186215	2.92874e-09	0.00186214
	20.6	0.0213897	0.000122013	0.0126031	1.37875e-09	0.0126031		20.6	0.00505148	3.02321e-05	0.00177957	2.41848e-09	0.00177956
	20.8	0.0214416	0.000112273	0.0123086	1.13012e-09	0.0123086		20.8	0.00505793	2.74213e-05	0.00170065	1.99711e-09	0.00170064
	21	0.0204702	0.00010331	0.012021	9.26319e-10	0.012021		21	0.0050644	2.48719e-05	0.00162523	1.64916e-09	0.00162522
	21.2	0.0205199	9.50629e-05	0.01174	7.59273e-10	0.01174		21.2	0.00507087	2.25595e-05	0.00155315	1.36183e-09	0.00155315
	21.4	0.0205697	8.74741e-05	0.0114657	6.22351e-10	0.0114657		21.4	0.00507735	2.04621e-05	0.00148427	1.12457e-09	0.00148427
	21.6	0.0206196	8.04912e-05	0.0111978	5.1012e-10	0.0111978		21.6	0.00508383	1.85597e-05	0.00141845	9.28637e-10	0.00141845
	21.8	0.0196361	7.40657e-05	0.0109361	4.18129e-10	0.0109361		21.8	0.00509033	1.68341e-05	0.00135554	7.66843e-10	0.00135554
	22	0.0196838	6.81531e-05	0.0106805	3.42726e-10	0.0106805		22	0.00509683	1.5269e-05	0.00129543	6.33239e-10	0.00129543
	22.2	0.0186931	6.27126e-05	0.0104309	2.80922e-10	0.0104309		22.2	0.00510335	1.38494e-05	0.00123798	5.22912e-10	0.00123798
	22.4	0.0187384	5.77063e-05	0.0101872	2.30262e-10	0.0101872		22.4	0.00510987	1.25618e-05	0.00118308	4.31807e-10	0.00118308
	22.6	0.0187839	5.30997e-05	0.0099491	1.88738e-10	0.0099491		22.6	0.00511639	1.13939e-05	0.00113061	3.56574e-10	0.00113061
	22.8	0.0167373	4.88608e-05	0.00971661	1.54703e-10	0.00971661		22.8	0.00512293	1.03346e-05	0.00108047	2.9445e-10	0.00108047
	23	0.016778	4.49603e-05	0.00948954	1.26805e-10	0.00948954		23	0.00512948	9.37376e-06	0.00103256	2.43149e-10	0.00103256
	23.2	0.0168187	4.13712e-05	0.00926778	1.03937e-10	0.00926778		23.2	0.00513603	8.50226e-06	0.000986766	2.00786e-10	0.000986766
	23.4	0.0168595	3.80686e-05	0.00905121	8.51941e-11	0.00905121		23.4	0.00514259	7.71178e-06	0.000943005	1.65803e-10	0.000943005
	23.6	0.0169004	3.50296e-05	0.00883969	6.98308e-11	0.00883969		23.6	0.00429097	6.9948e-06	0.000901186	1.36916e-10	0.000901185
	23.8	0.0169414	3.22333e-05	0.00863312	5.7238e-11	0.00863312		23.8	0.00343716	6.34447e-06	0.00086122	1.13062e-10	0.00086122
	24	0.0159211	2.96601e-05	0.00843137	4.69161e-11	0.00843137		24	0.00344155	5.75461e-06	0.000823027	9.33633e-11	0.000823027
	24.2	0.0159598	2.72924e-05	0.00823434	3.84556e-11	0.00823434		24.2	0.00344595	5.21959e-06	0.000786528	7.70969e-11	0.000786528
	24.4	0.0159985	2.51137e-05	0.00804192	3.15208e-11	0.00804192		24.4	0.00345035	4.73431e-06	0.000751648	6.36645e-11	0.000751648
	24.6	0.0160373	2.31089e-05	0.00785399	2.58365e-11	0.00785399		24.6	0.00345476	4.29415e-06	0.000718314	5.25725e-11	0.000718314
	24.8	0.0160763	2.12641e-05	0.00767045	2.11774e-11	0.00767045		24.8	0.00345918	3.89492e-06	0.000686459	4.3413e-11	0.000686459
	25	0.0161153	1.95667e-05	0.0074912	1.73584e-11	0.0074912		25	0.00346359	3.5328e-06	0.000656016	3.58493e-11	0.000656016
	25.2	0.0161544	1.80047e-05	0.00731614	1.42281e-11	0.00731614		25.2	0.00346802	3.20434e-06	0.000626924	2.96034e-11	0.000626924
	25.4	0.0161936	1.65674e-05	0.00714517	1.16623e-11	0.00714517		25.4	0.00347245	2.90643e-06	0.000599121	2.44457e-11	0.000599121
	25.6	0.0162329	1.52448e-05	0.0069782	9.5592e-12	0.0069782		25.6	0.00347689	2.63621e-06	0.000572552	2.01866e-11	0.000572552
	25.8	0.0162723	1.40279e-05	0.00681513	7.83536e-12	0.00681513		25.8	0.00348133	2.39111e-06	0.000547161	1.66695e-11	0.000547161
	26	0.0163118	1.2908e-05	0.00665587	6.42239e-12	0.00665587		26	0.00348578	2.16881e-06	0.000522895	1.37653e-11	0.000522895
	26.2	0.0163514	1.18776e-05	0.00650033	5.26422e-12	0.00650033		26.2	0.00349023	1.96717e-06	0.000499706	1.1367e-11	0.000499706
	26.4	0.0163911	1.09294e-05	0.00634842	4.31491e-12	0.00634842		26.4	0.00349469	1.78427e-06	0.000477546	9.38655e-12	0.000477546
	26.6	0.0164309	1.00569e-05	0.00620007	3.53679e-12	0.00620007		26.6	0.00349916	1.61839e-06	0.000456368	7.75116e-12	0.000456368
	26.8	0.0164707	9.25412e-06	0.00605518	2.89899e-12	0.00605518		26.8	0.00350363	1.46792e-06	0.000436129	6.4007e-12	0.000436129
	27	0.0165107	8.51537e-06	0.00591368	2.3762e-12	0.00591368		27	0.00263108	1.33144e-06	0.000416788	5.28553e-12	0.000416788
	27.2	0.0154474	7.8356e-06	0.00577548	1.9477e-12	0.00577548		27.2	0.00263444	1.20766e-06	0.000398305	4.36465e-12	0.000398305
	27.4	0.0154849	7.2101e-06	0.00564052	1.59646e-12	0.00564052		27.4	0.00263781	1.09538e-06	0.000380641	3.60421e-12	0.000380641
	27.6	0.0155225	6.63452e-06	0.00550871	1.30857e-12	0.00550871		27.6	0.00264118	9.93538e-07	0.00036376	2.97626e-12	0.00036376
	27.8	0.0155601	6.1049e-06	0.00537998	1.07259e-12	0.00537998		27.8	0.00264455	9.01167e-07	0.000347629	2.45772e-12	0.000347629
	28	0.0155979	5.61755e-06	0.00525425	8.79166e-13	0.00525425		28	0.00264793	8.17383e-07	0.000332212	2.02952e-12	0.000332212
	28.2	0.0145189	5.16911e-06	0.00513147	7.20623e-13	0.00513147		28.2	0.00265131	7.41389e-07	0.000317479	1.67592e-12	0.000317479
	28.4	0.0145542	4.75647e-06	0.00501155	5.90671e-13	0.00501155		28.4	0.0017698	6.7246e-07	0.0003034	1.38393e-12	0.0003034
	28.6	0.0145895	4.37677e-06	0.00489444	4.84154e-13	0.00489444		28.6	0.00177206	6.0994e-07	0.000289945	1.14281e-12	0.000289945
	28.8	0.0146249	4.02737e-06	0.00478006	3.96845e-13	0.00478006		28.8	0.00177432	5.53232e-07	0.000277087	9.43705e-13	0.000277087
	29	0.0146604	3.70587e-06	0.00466836	3.2528e-13	0.00466836		29	0.00177659	5.01797e-07	0.000264799	7.79286e-13	0.000264799
	29.2	0.014696	3.41004e-06	0.00455926	2.66622e-13	0.00455926		29.2	0.00177886	4.55144e-07	0.000253056	6.43514e-13	0.000253056
	29.4	0.0147316	3.13782e-06	0.00445272	2.18541e-13	0.00445272		29.4	0.00178113	4.12828e-07	0.000241833	5.31397e-13	0.000241833
	29.6	0.0136314	2.88733e-06	0.00434867	1.79131e-13	0.00434867		29.6	0.00178341	3.74446e-07	0.000231109	4.38813e-13	0.000231109
	29.8	0.0136645	2.65684e-06	0.00424704	1.46828e-13	0.00424704		29.8	0.00178569	3.39633e-07	0.000220859	3.6236e-13	0.000220859
	30	0.0136977	2.44475e-06	0.00414779	1.2035e-13	0.00414779		30	0.00178797	3.08056e-07	0.000211065	2.99227e-13	0.000211065
	30.2	0.0125867	2.24959e-06	0.00405087	9.86467e-14	0.00405087		30.2	0.00179025	2.79416e-07	0.000201705	2.47094e-13	0.000201705
	30.4	0.0126172	2.07001e-06	0.0039562	8.08575e-14	0.0039562		30.4	0.00179254	2.53438e-07	0.00019276	2.04044e-13	0.00019276
	30.6	0.0126479	1.90476e-06	0.00386375	6.62762e-14	0.00386375		30.6	0.00179483	2.29875e-07	0.000184211	1.68494e-13	0.000184211
	30.8	0.0126786	1.75271e-06	0.00377346	5.43244e-14	0.00377346		30.8	0.00179713	2.08503e-07	0.000176042	1.39138e-13	0.000176042
	31	0.0127093	1.61279e-06	0.00368528	4.45279e-14	0.00368528		31	0.00179942	1.89118e-07	0.000168235	1.14896e-13	0.000168235
	31.2	0.011582	1.48404e-06	0.00359916	3.64981e-14	0.00359916		31.2	0.00180172	1.71535e-07	0.000160774	9.48782e-14	0.000160774
	31.4	0.0116101	1.36557e-06	0.00351505	2.99163e-14	0.00351505		31.4	0.00180402	1.55587e-07	0.000153644	7.83479e-14	0.000153644
	31.6	0.0116383	1.25656e-06	0.00343291	2.45214e-14	0.00343291		31.6	0.00180633	1.41122e-07	0.000146831	6.46976e-14	0.000146831
	31.8	0.0116665	1.15625e-06	0.00335269	2.00994e-14	0.00335269		31.8	0.00180864	1.28001e-07	0.000140319	5.34255e-14	0.000140319
	32	0.0116948	1.06395e-06	0.00327434	1.64748e-14	0.00327434		32	0.00181095	1.16101e-07	0.000134096	4.41174e-14	0.000134096
	32.2	0.0117232	9.79017e-07	0.00319782	1.35038e-14	0.00319782		32.2	0.00181326	1.05307e-07	0.000128149	3.6431e-14	0.000128149
	32.4	0.0117517	9.00863e-07	0.00312309	1.10686e-14	0.00312309		32.4	0.00181558	9.5516e-08	0.000122466	3.00837e-14	0.000122466
	32.6	0.0117802	8.28949e-07	0.00305011	9.0726e-15	0.00305011		32.6	0.0018179	8.66356e-08	0.000117035	2.48423e-14	0.000117035
	32.8	0.0106279	7.62775e-07	0.00297883	7.43651e-15	0.00297883		32.8	0.00182022	7.85809e-08	0.000111845	2.05141e-14	0.000111845
	33	0.0106537	7.01883e-07	0.00290922	6.09547e-15	0.00290922		33	0.00182255	7.1275e-08	0.000106885	1.694e-14	0.000106885
	33.2	0.0106795	6.45853e-07	0.00284124	4.99625e-15	0.00284124		33.2	0.00182487	6.46484e-08	0.000102145	1.39886e-14	0.000102145
	33.4	0.0107055	5.94295e-07	0.00277484	4.09526e-15	0.00277484		33.4	0.00182721	5.86379e-08	9.76151e-05	1.15514e-14	9.76151e-05
	33.6	0.0107314	5.46854e-07	0.00271	3.35675e-15	0.00271		33.6	0.00182954	5.31862e-08	9.32861e-05	9.53886e-15	9.32861e-05
	33.8	0.0107575	5.03199e-07	0.00264667	2.75142e-15	0.00264667		33.8	0.00183188	4.82413e-08	8.91491e-05	7.87694e-15	8.91491e-05
	34	0.0107836	4.63029e-07	0.00258482	2.25525e-15	0.00258482		34	0.000917109	4.37562e-08	8.51956e-05	6.50456e-15	8.51956e-05
	34.2	0.0108098	4.26066e-07	0.00252441	1.84855e-15	0.00252441		34.2	0.000918281	3.96881e-08	8.14174e-05	5.37129e-15	8.14174e-05
	34.4	0.010836	3.92054e-07	0.00246542	1.5152e-15	0.00246542		34.4	0.000919454	3.59982e-08	7.78068e-05	4.43547e-15	7.78068e-05
	34.6	0.0108623	3.60757e-07	0.00240781	1.24196e-15	0.00240781		34.6	0.000920629	3.26514e-08	7.43562e-05	3.66269e-15	7.43562e-05
	34.8	0.00967881	3.31958e-07	0.00235154	1.01799e-15	0.00235154		34.8	0.000921805	2.96157e-08	7.10587e-05	3.02456e-15	7.10587e-05
	35	0.0097023	3.05458e-07	0.00229659	8.34413e-16	0.00229659		35	0.000922983	2.68622e-08	6.79075e-05	2.4976e-15	6.79075e-05
	35.2	0.00972585	2.81074e-07	0.00224292	6.83941e-16	0.00224292		35.2	0.000924162	2.43648e-08	6.48959e-05	2.06245e-15	6.48959e-05
	35.4	0.00974946	2.58636e-07	0.00219051	5.60604e-16	0.00219051		35.4	0.000925343	2.20995e-08	6.2018e-05	1.70312e-15	6.2018e-05
	35.6	0.00977312	2.3799e-07	0.00213932	4.59509e-16	0.00213932		35.6	0.000926525	2.00449e-08	5.92676e-05	1.40639e-15	5.92676e-05
	35.8	0.00979684	2.18991e-07	0.00208932	3.76644e-16	0.00208932		35.8	0.000927709	1.81813e-08	5.66393e-05	1.16136e-15	5.66393e-05
	36	0.00982061	2.0151e-07	0.0020405	3.08723e-16	0.0020405		36	0.000928894	1.64909e-08	5.41275e-05	9.59018e-16	5.41275e-05
	36.2	0.00984445	1.85423e-07	0.00199281	2.5305e-16	0.00199281		36.2	0.000930081	1.49577e-08	5.17271e-05	7.91931e-16	5.17271e-05
	36.4	0.00986834	1.70621e-07	0.00194624	2.07417e-16	0.00194624		36.4	0.000931269	1.35671e-08	4.94331e-05	6.53956e-16	4.94331e-05
	36.6	0.00989229	1.57001e-07	0.00190076	1.70012e-16	0.00190076		36.6	0.000932459	1.23057e-08	4.72409e-05	5.40019e-16	4.72409e-05
	36.8	0.0099163	1.44468e-07	0.00185635	1.39354e-16	0.00185635		36.8	0.000933651	1.11616e-08	4.51459e-05	4.45933e-16	4.51459e-05
	37	0.00994037	1.32935e-07	0.00181296	1.14224e-16	0.00181296		37	0.000934843	1.01239e-08	4.31438e-05	3.6824e-16	4.31438e-05
	37.2	0.00871893	1.22323e-07	0.0017706	9.36253e-17	0.0017706		37.2	0.000936038	9.18264e-09	4.12305e-05	3.04083e-16	4.12305e-05
	37.4	0.00874009	1.12558e-07	0.00172922	7.67415e-17	0.00172922		37.4	0.000937234	8.3289e-09	3.9402e-05	2.51103e-16	3.9402e-05
	37.6	0.00876131	1.03573e-07	0.00168881	6.29025e-17	0.00168881		37.6	0.000938431	7.55455e-09	3.76546e-05	2.07354e-16	3.76546e-05
	37.8	0.00878257	9.53046e-08	0.00164935	5.15591e-17	0.00164935		37.8	0.00093963	6.85218e-09	3.59847e-05	1.71228e-16	3.59847e-05
	38	0.00880388	8.76966e-08	0.0016108	4.22613e-17	0.0016108		38	0.000940831	6.21512e-09	3.43889e-05	1.41395e-16	3.43889e-05
	38.2	0.00882525	8.06959e-08	0.00157316	3.46402e-17	0.00157316		38.2	0.000942033	5.63728e-09	3.28639e-05	1.1676e-16	3.28639e-05
	38.4	0.00884667	7.42541e-08	0.0015364	2.83934e-17	0.0015364		38.4	0.000943237	5.11317e-09	3.14064e-05	9.64177e-17	3.14064e-05
	38.6	0.00886814	6.83265e-08	0.00150049	2.32732e-17	0.00150049		38.6	0.000944442	4.63779e-09	3.00136e-05	7.96191e-17	3.00136e-05
	38.8	0.00761971	6.28721e-08	0.00146543	1.90762e-17	0.00146543		38.8	0.000945648	4.2066e-09	2.86826e-05	6.57474e-17	2.86826e-05
	39	0.00763821	5.78531e-08	0.00143118	1.56362e-17	0.00143118		39	0.000946857	3.8155e-09	2.74106e-05	5.42924e-17	2.74106e-05
	39.2	0.00765674	5.32347e-08	0.00139774	1.28164e-17	0.00139774		39.2	0.000948066	3.46077e-09	2.6195e-05	4.48332e-17	2.6195e-05
	39.4	0.00639611	4.89851e-08	0.00136508	1.05052e-17	0.00136508		39.4	0.000949278	3.13901e-09	2.50333e-05	3.70221e-17	2.50333e-05
	39.6	0.00641163	4.50747e-08	0.00133318	8.61078e-18	0.00133318		39.6	0	2.84717e-09	2.39232e-05	3.05719e-17	2.39232e-05
	39.8	0.00642719	4.14764e-08	0.00130202	7.05797e-18	0.00130202
	40	0	3.81654e-08	0.00127159	5.78519e-18	0.00127159

## Sheet: Figure 2E
	Cytoplasmic puncta of Atg11							SPB-associated Atg11
		Trajectory	Frame	x	y	z			Trajectory	Frame	x	y	z
	1	1	1	133.24	93.03	1		1	1	1	126.99	52.77	1
	2	1	2	132.22	92.24	1		2	1	2	129.19	52.24	1
	3	1	3	133.74	92.07	1		3	1	3	127.02	54.14	1
	4	1	4	132.72	91.9	1		4	1	4	127.9	52.68	1
	5	1	5	129.89	94.21	1		5	1	5	126.69	52.88	1
	6	1	6	133.83	93.73	1		6	1	6	128.71	52	1
	7	1	7	135.69	91.04	1		7	1	7	128.15	51.97	1
	8	1	8	133.24	92.9	1		8	1	8	128.04	52.35	1
	9	1	9	132.98	92.85	1		9	1	9	129.17	52.89	1
	10	1	10	134.85	92.78	1		10	1	10	128.82	56.27	1
	11	1	11	135.71	87.79	1		11	2	5	139.86	167.05	1
	12	1	12	137.8	92.69	1		12	2	6	136.4	167.95	1
	13	2	1	172.2	66.79	1		13	2	7	133.29	169.17	1
	14	2	2	172.34	67.13	1		14	2	8	133.88	170.84	1
	15	2	3	172.37	66.89	1		15	2	9	133.03	170.67	1
	16	2	4	172.7	66.79	1		16	2	10	133.91	172.06	1
	17	2	5	171.84	67.22	1		17	3	15	56.96	72.85	1
	18	2	6	172.21	66.75	1		18	3	16	56.87	72.66	1
	19	2	7	172.24	66.76	1		19	3	17	54.32	72.14	1
	20	2	8	172.18	66.35	1		20	3	18	54.94	72.24	1
	21	2	9	172.22	66.3	1		21	3	19	55.33	71.84	1
	22	2	10	172.69	67.06	1		22	3	20	56.98	72.97	1
	23	2	11	172.7	66.76	1		23	3	21	54.91	72.27	1
	24	2	12	172.33	67.06	1		24	3	22	55.93	72.12	1
	25	2	13	172.15	67.08	1		25	3	23	56.58	72.96	1
	26	2	14	172.08	66.65	1		26	3	24	56.09	71.3	1
	27	2	15	172.18	67.18	1		27	3	25	57.03	71.74	1
	28	2	16	172.73	67.15	1		28	3	26	56.01	71.87	1
	29	2	17	172.71	66.91	1		29	3	27	56.21	72.76	1
	30	2	18	172.33	66.85	1		30	3	28	56.35	72.93	1
	31	2	19	172.77	66.91	1		31	3	29	56.24	72.09	1
	32	2	20	172.92	66.75	1		32	3	30	55.86	72.78	1
	33	2	21	172.77	66.92	1		33	3	31	56.16	72.11	1
	34	2	22	172.24	66.37	1		34	3	32	56.24	71.9	1
	35	2	23	172.75	66.12	1		35	3	33	57.88	72.02	1
	36	2	24	172.95	66.32	1		36	3	34	56.26	73.05	1
	37	2	25	172.3	66.72	1		37	3	35	56.95	72.89	1
	38	2	26	172.27	66.93	1		38	3	36	56.72	72.71	1
	39	2	27	172.28	66.88	1		39	3	37	56.89	72.3	1
	40	2	28	172.89	66.98	1		40	3	38	58.14	72.66	1
	41	2	29	172.91	66.41	1		41	3	39	56.76	73.18	1
	42	2	30	172.63	66.89	1		42	3	40	56.63	72.16	1
	43	2	31	172.31	66.85	1		43	3	41	57.16	72.79	1
	44	2	32	173.03	66.35	1		44	3	42	57.07	73.8	1
	45	2	33	172.87	66.73	1		45	4	24	178.97	82.29	1
	46	2	34	172.28	66.27	1		46	4	25	181.25	77.98	1
	47	2	35	172.38	66.78	1		47	4	26	182.93	78.3	1
	48	2	36	172.79	66.72	1		48	4	27	183.63	78.09	1
	49	2	37	172.76	67.1	1		49	4	28	182.33	78.82	1
	50	2	38	172.36	66.85	1		50	4	29	181.84	77.19	1
	51	2	39	173.1	67.28	1		51	4	30	182.14	75.24	1
	52	2	40	172.79	66.83	1		52	4	31	183.97	75.21	1
	53	2	41	172.89	66.71	1		53	4	32	185.81	76.83	1
	54	2	42	173.12	66.19	1		54	4	33	182.28	74.21	1
	55	2	43	172.76	66.81	1		55	4	34	184.77	72.92	1
	56	2	44	172.18	66.35	1		56	4	35	184.99	70.01	1
	57	2	45	172.88	66.38	1		57	4	36	185.98	74.72	1
	58	2	46	172.72	67.13	1		58	5	25	58.8	60.21	1
	59	2	47	172.68	66.87	1		59	5	26	58.32	62.98	1
	60	2	48	172.66	66.94	1		60	5	27	62.27	65.11	1
	61	2	49	172.32	67.2	1		61	5	28	63.08	64.36	1
	62	2	50	172.72	66.89	1		62	5	29	63.97	64.2	1
	63	2	51	172.81	66.38	1		63	5	30	63.05	65.61	1
	64	2	52	172.34	66.99	1		64	6	60	184.25	70.4	1
	65	2	53	172.75	66.94	1		65	6	61	181.78	75.86	1
	66	2	54	172.73	66.75	1		66	6	62	183.85	75.68	1
	67	2	55	172.87	66.69	1		67	6	63	183.34	71.94	1
	68	2	56	172.73	66.97	1		68	6	64	179.85	75.24	1
	69	2	57	172.39	67.03	1		69	6	65	183.1	75	1
	70	2	58	172.79	66.69	1		70	6	66	180.21	73.97	1
	71	2	59	172.28	66.99	1		71	7	65	54.71	57.85	1
	72	2	60	172.77	67.08	1		72	7	66	59.34	60.98	1
	73	2	64	172.68	67.06	1		73	7	67	64.06	62.77	1
	74	2	65	172.35	67.18	1		74	7	68	65.97	67.4	1
	75	2	66	172.72	67.07	1		75	7	69	62.73	64.89	1
	76	2	67	172.92	67.2	1		76	7	70	63.05	63.77	1
	77	2	68	173.1	67.06	1		77	7	71	61.26	62.13	1
	78	2	69	172.85	67.18	1		78	7	72	63.93	62.85	1
	79	2	70	173.11	66.8	1		79	7	73	65.24	64.03	1
	80	2	71	172.3	66.93	1		80	7	74	66.85	61.24	1
	81	2	72	172.67	67.02	1		81	8	73	62.21	64.12	1
	82	2	73	172.87	67.12	1		82	8	74	63.06	63.76	1
	83	2	74	172.91	67.26	1		83	8	75	60.67	62.21	1
	84	2	75	172.72	67.18	1		84	8	76	62.18	63.88	1
	85	2	76	172.72	66.93	1		85	8	77	59.95	61.94	1
	86	2	77	172.79	66.83	1		86	8	78	61.19	61.81	1
	87	2	78	172.33	67.15	1		87	8	79	64.19	66.79	1
	88	2	79	172.68	67.15	1		88	8	80	65.28	66.71	1
	89	2	80	172.79	67.09	1		89	9	80	55.77	60.1	1
	90	2	81	172.94	66.98	1		90	9	81	58.86	58.8	1
	91	2	82	172.23	67.84	1		91	9	82	61.34	62.23	1
	92	2	83	172.84	66.76	1		92	9	83	59.12	63.72	1
	93	2	84	172.81	66.71	1		93	9	84	60.93	64.96	1
	94	2	85	172.67	67.04	1		94	9	85	62.95	61.93	1
	95	2	86	172.28	67.22	1		95	9	86	57.02	61.23	1
	96	2	87	173.06	67.24	1		96	9	87	61.06	61.83	1
	97	2	89	172.84	67.16	1		97	9	88	63.02	63.81	1
	98	2	90	172.78	67.04	1		98	9	89	58.32	61.06	1
	99	2	91	172.34	67.78	1		99	10	122	183.3	80.25	1
	100	2	92	173.01	66.81	1		100	10	123	183.99	82.19	1
	101	2	93	172.95	67.08	1		101	10	124	181.32	81.93	1
	102	2	94	172.87	67.69	1		102	10	125	180.94	81.24	1
	103	2	95	172.3	67.32	1		103	10	126	181.8	79.09	1
	104	3	5	146.22	223.88	1		104	10	127	179.15	76.94	1
	105	3	6	147.11	222.34	1		105	10	128	178.62	72.84	1
	106	3	7	149.14	221.94	1		106	10	129	182.9	70.88	1
	107	3	8	149.88	222.68	1		107	10	130	180.22	67.72	1
	108	3	9	149.78	221.88	1		108	11	131	179.15	74.69	1
	109	3	10	147.92	219.82	1		109	11	132	178.9	78.16	1
	110	4	16	135.98	81.96	1		110	11	133	180.92	76.73	1
	111	4	17	136.88	82.42	1		111	11	134	182.62	74.96	1
	112	4	18	135.99	82.65	1		112	11	135	181.23	74.31	1
	113	4	19	134.16	85.84	1		113	11	136	182.77	77.24	1
	114	4	20	132.04	86.72	1		114	11	137	186.09	72.76	1
	115	4	21	131.28	89.91	1		115	12	186	138.96	171.93	1
	116	4	22	132.14	91.19	1		116	12	187	137.94	172.32	1
	117	4	23	131.14	91.38	1		117	12	188	138.12	172.59	1
	118	4	24	131.95	89.94	1		118	12	189	138.16	172.86	1
	119	5	23	132.14	102.83	1		119	12	190	137.97	172.61	1
	120	5	24	132.56	98.88	1		120	12	191	138.18	173.25	1
	121	5	25	132.86	97.72	1		121	12	192	138.7	172.92	1
	122	5	26	135.84	93.8	1		122	12	193	138.2	172.93	1
	123	5	27	130.31	92.93	1		123	13	248	185.99	73.65	1
	124	5	28	130.93	91.41	1		124	13	249	182.82	72.81	1
	125	6	39	128.92	96.79	1		125	13	250	181.29	72.97	1
	126	6	40	130.05	96.96	1		126	13	251	181.94	71.2	1
	127	6	41	130.67	92.25	1		127	13	252	183.1	74.29	1
	128	6	42	133.75	97.06	1		128	13	253	178.02	72.7	1
	129	6	43	136.17	99.09	1		129	13	254	182.17	74.82	1
	130	6	44	132.31	95.08	1		130	13	255	184.07	73.84	1
	131	7	93	133.12	93.94	1		131	13	256	186.88	72.94	1
	132	7	94	131.25	95.01	1		132	13	257	186.07	71.9	1
	133	7	95	129.68	97.74	1		133	14	263	179.29	76.01	1
	134	7	96	131.14	96.27	1		134	14	264	181.29	75.98	1
	135	7	97	131.93	97.82	1		135	14	265	180.19	74.37	1
	136	7	98	131.8	95.08	1		136	14	266	181.91	70.75	1
	137	7	99	132.76	93.12	1		137	14	267	186.04	73.15	1
	138	7	100	134.11	94.58	1		138	14	268	180.76	73.88	1
	139	7	101	134.02	93.88	1		139	14	269	181.75	73.95	1
	140	8	102	172.74	67.22	1		140	14	270	183.01	72.68	1
	141	8	103	172.74	67.97	1		141	14	271	179.38	68.1	1
	142	8	104	172.97	66.99	1		142	14	272	184.72	68.98	1
	143	8	105	172.96	67.33	1		143	15	272	135.3	173.84	1
	144	8	106	172.83	67.24	1		144	15	273	135.85	173.89	1
	145	8	107	172.99	67.37	1		145	15	274	135.8	173.93	1
	146	8	109	173.18	67.16	1		146	15	275	134.31	173.15	1
	147	8	110	173.13	67.16	1		147	15	276	134.98	173.41	1
	148	8	111	172.92	67.3	1		148	15	277	134.12	172.25	1
	149	8	112	173.05	67.3	1		149	15	278	134.3	172.7	1
	150	8	113	172.95	67.23	1		150	15	279	134.74	172.88	1
	151	8	114	173.17	67.05	1		151	15	284	134.8	173.37	1
	152	8	115	173.14	67.05	1		152	15	285	134.78	171.91	1
	153	8	116	173.24	67.11	1		153	15	286	134.82	172.61	1
	154	8	117	173.15	67.21	1		154	15	287	135.11	172.87	1
	155	8	118	173.26	66.8	1		155	15	288	135.13	171.97	1
	156	8	119	173.27	66.21	1		156	15	289	134.02	172.57	1
	157	8	120	173.71	66.75	1		157	15	290	133.96	172.23	1
	158	9	103	132.2	96.03	1		158	15	291	133.86	171.93	1
	159	9	104	131.95	95.21	1		159	15	292	134.12	172.75	1
	160	9	105	133.65	93.03	1		160	15	293	134.2	172.71	1
	161	9	106	131.89	93.14	1		161	16	289	183.71	70.81	1
	162	9	107	132.79	93.32	1		162	16	290	183.84	65.83	1
	163	9	108	132.85	94.12	1		163	16	291	183.11	71.25	1
	164	9	109	132.18	94.93	1		164	16	292	181.86	74.9	1
	165	9	110	130.87	95.95	1		165	16	293	180.97	77.15	1
	166	9	111	132.67	92.81	1		166	16	294	181.28	81.09	1
	167	9	112	130.16	97.05	1		167	16	295	179.04	84.69	1
	168	10	274	131.64	90.02	1		168	16	296	180.76	83.04	1
	169	10	275	131.78	91.81	1		169	17	296	185.74	73.86	1
	170	10	276	130.99	91.26	1		170	17	297	186.91	73.3	1
	171	10	277	133.96	91.84	1		171	17	298	187.26	73.97	1
	172	10	278	133.87	90.27	1		172	17	299	186.21	74.22	1
	173	10	279	131.77	90.77	1		173	17	300	183.62	73.96	1
	174	10	280	129.92	88.84	1		174	17	301	180.18	72.06	1
	175	11	326	132.77	91.79	1		175	17	302	182.98	69.79	1
	176	11	327	132.68	93.08	1		176	17	303	182.3	70.93	1
	177	11	328	131.81	92.98	1		177	17	304	181.3	74.87	1
	178	11	329	131.79	93.26	1		178	17	305	182.86	72.12	1
	179	11	330	131.97	93.04	1		179	17	306	183.78	73.77	1
	180	11	331	131.88	89.13	1		180	17	307	181.76	76.8	1
	181	11	335	132.9	90.78	1		181	18	333	135.18	174.84	1
	182	11	336	132.39	92.07	1		182	18	334	134.37	171.99	1
	183	11	337	132.86	92.88	1		183	18	335	134.17	171.89	1
	184	11	338	132.99	93.01	1		184	18	336	133.85	171.99	1
	185	11	339	132.87	93.18	1		185	18	337	134.94	172.16	1
	186	11	340	133.07	94.06	1		186	18	338	132.43	171.92	1
	187	11	341	133.78	93.3	1		187	18	339	133.84	170.29	1
	188	11	342	132.78	94.14	1		188	18	340	136.58	173.05	1
	189	11	343	133.8	93.01	1		189	19	345	182.38	76.18	1
	190	11	344	133.22	93.78	1		190	19	346	184.2	76.82	1
	191	11	345	133.25	94.92	1		191	19	347	183.19	75.02	1
	192	11	346	133.74	94.27	1		192	19	348	181.99	79.99	1
	193	11	347	132.97	93.32	1		193	19	349	182.87	75.77	1
	194	12	358	132.33	93.82	1		194	19	350	181.94	72.97	1
	195	12	359	133.96	92.89	1		195	19	351	183.94	72.8	1
	196	12	360	133.83	93.35	1		196	19	352	180.13	74.89	1
	197	12	361	133.06	92.6	1		197	20	397	108.65	27.06	1
	198	12	362	132.86	93.07	1		198	20	398	108.31	27.64	1
	199	12	363	132.37	93.77	1		199	20	399	108.39	26.93	1
	200	13	400	130.29	91.03	1		200	20	400	108.8	27.34	1
	201	13	401	131.61	89.99	1		201	20	401	108.12	28.22	1
	202	13	402	132.69	90.89	1		202	20	402	108.97	27.76	1
	203	13	403	132.74	92.84	1		203	20	403	107.98	28.22	1
	204	13	404	132.1	93.73	1		204	21	412	181.25	74.02	1
	205	13	405	131.11	91.02	1		205	21	413	185.83	72.98	1
	206	13	406	130.26	91.83	1		206	21	414	186.98	73.32	1
	207	14	10	178.84	180.02	1		207	21	415	181.71	74.95	1
	208	14	11	177.18	179.2	1		208	21	416	181.76	74.76	1
	209	14	12	178.2	183.68	1		209	21	417	181.11	72.33	1
	210	14	13	178.93	182.88	1		210	21	418	181.83	73.75	1
	211	14	14	179.91	186.23	1		211	21	419	186.26	72.21	1
	212	14	15	184.91	189.23	1		212	22	422	181.77	72.98	1
	213	15	22	170.95	183.72	1		213	22	423	181.35	73.25	1
	214	15	23	170.98	184.69	1		214	22	424	187.11	72.19	1
	215	15	24	169.78	183.15	1		215	22	425	187.97	73.4	1
	216	15	25	171.25	180.36	1		216	22	426	185.1	72.35	1
	217	15	26	171.96	180.04	1		217	22	427	181.25	76.87	1
	218	15	27	173.71	179.14	1		218	22	428	181.69	80.97	1
	219	16	1	200.24	235.31	1		219	22	429	180.2	77.19	1
	220	16	2	200.66	234.9	1		220	23	456	181.88	72.84	1
	221	16	3	201.74	235.79	1		221	23	457	182.17	76.79	1
	222	16	4	200.8	235.62	1		222	23	458	181.28	73.83	1
	223	16	5	201.05	236.7	1		223	23	459	183.19	72.07	1
	224	16	6	200.63	235.04	1		224	23	460	186.17	68.83	1
	225	16	7	199.99	234.86	1		225	23	461	182.23	68.83	1
	226	16	8	199.97	235.28	1		226	24	514	182.86	70.19	1
	227	16	9	200.3	235.14	1		227	24	515	180.73	67.85	1
	228	16	10	199.77	235.68	1		228	24	516	178.87	72.73	1
	229	16	11	199.91	235.18	1		229	24	517	183.32	73.06	1
	230	16	12	200.81	235.28	1		230	24	518	180.93	74.8	1
	231	16	13	198.69	235.15	1		231	24	519	182.29	73.85	1
	232	16	16	200.08	235.2	1		232	24	520	181.13	74.88	1
	233	16	17	200.69	235.18	1		233	24	521	181.82	74.73	1
	234	16	18	200.85	235.33	1		234	24	522	179.99	77.95	1
	235	16	19	200.79	235.16	1		235	24	523	182.3	73.72	1
	236	16	20	199.22	235.85	1		236	24	524	177.87	73.24	1
	237	16	21	199.19	234.23	1		237	24	525	183.32	75.25	1
	238	16	22	199.41	235.14	1		238	25	542	180.2	69.11	1
	239	16	23	200.22	234.73	1		239	25	543	183.78	72.12	1
	240	16	24	199.82	234.35	1		240	25	544	183.89	72.89	1
	241	16	25	200.2	234.99	1		241	25	545	182.82	72.07	1
	242	16	26	200.17	234.75	1		242	25	546	183.03	72.76	1
	243	16	27	199.76	235.01	1		243	25	547	183.19	71.84	1
	244	16	28	200.33	234.16	1		244	25	548	183.72	72.17	1
	245	16	29	200.35	235.08	1		245	25	549	182.25	72.78	1
	246	16	30	199.88	235.7	1		246	26	636	178.23	72.9	1
	247	16	31	200.33	234.77	1		247	26	637	182.22	73.8	1
	248	16	32	200.27	234.82	1		248	26	638	182.66	73.77	1
	249	16	33	201.03	234.66	1		249	26	639	181.33	69.98	1
	250	16	34	200.13	234.23	1		250	26	640	183.06	71.17	1
	251	16	35	200.33	235.06	1		251	26	641	182.09	73.19	1
	252	16	36	201.31	234.91	1		252	27	671	181.94	73.97	1
	253	16	37	200.93	235.27	1		253	27	672	184.03	73.73	1
	254	16	38	200.38	235.03	1		254	27	673	181.24	73.21	1
	255	16	39	199.25	234.81	1		255	27	674	180.15	72.87	1
	256	16	40	200.79	234.98	1		256	27	675	182.02	74.07	1
	257	16	41	200.14	235.32	1		257	27	676	183.07	73.77	1
	258	17	1	217.17	63.73	1		258	27	677	180.83	75.02	1
	259	17	2	217.59	63.02	1		259	27	678	179.82	74	1
	260	17	3	217.57	62.94	1		260	27	679	180.93	72.98	1
	261	17	4	218.6	62.91	1		261	27	680	183.28	71.83	1
	262	17	5	219.77	62.31	1		262	27	681	181.89	68.83	1
	263	17	6	218.08	62.63	1		263	28	699	188.15	71.3	1
	264	17	7	218.82	62.18	1		264	28	700	182.18	71.27	1
	265	17	8	220.31	62.71	1		265	28	701	181.19	74.68	1
	266	17	9	221.73	61.77	1		266	28	702	185.64	72.74	1
	267	17	10	220.18	61.85	1		267	28	703	183.37	74.92	1
	268	17	11	219.01	61.34	1		268	28	704	182.72	73.01	1
	269	17	12	220.92	61	1		269	28	705	179.89	74.26	1
	270	17	13	222.71	61.92	1		270	28	706	182.66	72.02	1
	271	17	14	220.82	62.09	1		271	29	713	180.98	72.02	1
	272	17	15	221.12	62.15	1		272	29	714	176.07	72.93	1
	273	17	16	220.8	61.25	1		273	29	715	181.62	75.02	1
	274	17	17	221.28	61.81	1		274	29	716	177.95	73.08	1
	275	17	18	220.77	61.07	1		275	29	717	181.79	73.16	1
	276	17	19	220.05	62.03	1		276	29	718	183.03	74.72	1
	277	17	20	219.8	62.75	1		277	29	719	184.7	69.92	1
	278	17	21	220.1	62.34	1		278	29	720	182.79	73.84	1
	279	17	22	219.22	62.83	1		279	29	721	182.85	71.08	1
	280	17	23	219.8	62.69	1		280	29	722	183.83	74.57	1
	281	17	24	219.88	63.05	1		281	29	723	182.69	74.89	1
	282	17	25	219.95	62.14	1		282	30	756	181.24	71.98	1
	283	17	26	220.19	61.9	1		283	30	757	182.72	70.71	1
	284	17	27	220.63	62.06	1		284	30	758	184.01	68.84	1
	285	17	28	220.22	61.82	1		285	30	759	183.96	69.86	1
	286	17	29	220.88	61.26	1		286	30	760	181.37	67.95	1
	287	17	30	220.05	61.09	1		287	30	761	180.14	66.71	1
	288	18	2	219.94	52.19	1		288	31	804	185.23	70.1	1
	289	18	3	224.35	55.07	1		289	31	805	183.35	68.88	1
	290	18	4	225.78	55.01	1		290	31	806	184.38	68.27	1
	291	18	5	224.98	55.13	1		291	31	807	182.74	69.14	1
	292	18	6	220.88	51.32	1		292	31	808	182.23	72.97	1
	293	18	7	217.24	49.84	1		293	31	809	182.06	74.64	1
	294	19	8	222.98	187.19	1		294	31	810	182.88	70.74	1
	295	19	9	224.69	186.89	1		295	32	860	178.9	75.96	1
	296	19	10	223.71	188.16	1		296	32	861	182.68	72.92	1
	297	19	11	221.13	188.78	1		297	32	862	182.66	75	1
	298	19	12	218.01	192.1	1		298	32	863	182.89	74.63	1
	299	19	13	222.13	188.59	1		299	32	864	183.76	74.73	1
	300	20	11	105.13	33.86	1		300	32	865	182.89	73.16	1
	301	20	12	100.8	31.35	1		301	33	892	179.85	73.07	1
	302	20	13	101.9	33.1	1		302	33	893	177.03	73.6	1
	303	20	14	103.17	29.26	1		303	33	894	177.95	73.79	1
	304	20	15	104.04	35.18	1		304	33	895	180.18	73.84	1
	305	20	16	101.88	31.6	1		305	33	896	179.95	73.66	1
	306	20	17	98.1	34.11	1		306	33	897	178.18	71.9	1
	307	20	18	103.9	34.83	1		307	34	895	184.8	71.99	1
	308	20	19	103.94	36.04	1		308	34	896	184.1	68.85	1
	309	21	13	225.03	54.88	1		309	34	897	183.75	71.81	1
	310	21	14	225.03	55.62	1		310	34	898	182.2	69.86	1
	311	21	15	225.9	59.75	1		311	34	899	182.44	69.11	1
	312	21	16	227.1	63.39	1		312	34	900	184.04	73.65	1
	313	21	17	225.9	61.04	1		313	34	901	181.8	74.05	1
	314	21	18	225.79	59.32	1		314	34	902	182.99	74.03	1
	315	21	19	226.27	61.85	1		315	34	903	183.26	72.84	1
	316	22	17	227.04	57.13	1		316	34	904	178.41	73.06	1
	317	22	18	226.63	52.15	1		317	34	905	179.13	73.87	1
	318	22	19	226.07	55.1	1		318	35	905	186.1	71.94	1
	319	22	20	225.77	55.81	1		319	35	906	184.72	71.79	1
	320	22	21	223.91	54.66	1		320	35	907	181.89	72.12	1
	321	22	22	223.8	55.6	1		321	35	908	182.86	74.77	1
	322	22	23	224.9	56.64	1		322	35	909	183.98	73.75	1
	323	22	24	222.89	56.33	1		323	35	910	181.65	73.75	1
	324	22	25	223.9	58.05	1		324	35	911	183.72	72.84	1
	325	23	18	225.33	201.88	1		325	35	912	180.84	73.24	1
	326	23	19	224.11	198.8	1		326	35	913	177.21	73.29	1
	327	23	20	225.78	196	1		327	35	914	178.03	74.1	1
	328	23	21	220.95	198.81	1		328	36	964	187.03	76.13	1
	329	23	22	222.8	194.21	1		329	36	965	187.94	75.81	1
	330	23	23	218.17	192.21	1		330	36	966	183.19	73.17	1
	331	23	24	217.1	187.07	1		331	36	967	181.91	73.9	1
	332	24	21	225.83	203.66	1		332	36	968	183.27	72.29	1
	333	24	22	226.78	203.29	1		333	36	969	182.19	71.11	1
	334	24	23	222.09	199.87	1		334	37	1	82.2	218.23	1
	335	24	24	219.15	201.74	1		335	37	2	82.71	218.24	1
	336	24	25	214.99	200.27	1		336	37	3	82.77	217.9	1
	337	24	26	215.24	201.1	1		337	37	4	80.91	220.74	1
	338	24	27	219.94	198.02	1		338	37	5	81.22	219.97	1
	339	25	32	217.2	60.4	1		339	37	6	81.14	220.21	1
	340	25	33	217.12	60.8	1		340	37	7	81.78	220.66	1
	341	25	34	221.68	60.9	1		341	37	8	82.04	220.13	1
	342	25	35	218.05	61.11	1		342	37	9	82.24	219.75	1
	343	25	36	218.95	64.05	1		343	37	10	81.67	219.86	1
	344	25	37	215.38	62.07	1		344	37	11	81.27	219.18	1
	345	26	33	103.18	29.23	1		345	37	12	82.15	218.88	1
	346	26	34	102.25	30.81	1		346	38	2	229.83	213.98	1
	347	26	35	101.76	31.17	1		347	38	3	230.99	215.62	1
	348	26	36	104.6	33.13	1		348	38	4	230.95	214.32	1
	349	26	37	100.79	31.95	1		349	38	5	231	214.2	1
	350	26	38	103.75	34.97	1		350	38	6	230.73	213.05	1
	351	26	39	103.03	34.28	1		351	38	7	230.2	214.8	1
	352	26	40	103.24	35.22	1		352	38	8	230.25	214	1
	353	27	34	225.24	57.01	1		353	38	9	230.81	213.66	1
	354	27	35	225.32	56.8	1		354	38	10	230.22	215.24	1
	355	27	36	226.03	55.94	1		355	39	4	190.69	212.94	1
	356	27	37	226.35	54.02	1		356	39	5	189.21	213.02	1
	357	27	38	225.79	52.2	1		357	39	6	190.68	213.82	1
	358	27	39	224.08	54.94	1		358	39	7	189.24	213.13	1
	359	28	43	217.18	192.74	1		359	39	8	187.02	214.33	1
	360	28	44	220.98	191.88	1		360	39	9	186.27	214.86	1
	361	28	45	221.06	196.75	1		361	39	10	186.1	214.22	1
	362	28	46	221.06	190.78	1		362	40	22	82.07	215.11	1
	363	28	47	223.85	192.93	1		363	40	23	83.04	216.4	1
	364	28	48	220.99	187.9	1		364	40	24	83.02	217.22	1
	365	28	49	223.16	186.64	1		365	40	25	78.27	219.92	1
	366	29	47	106.24	213.18	1		366	40	26	78.81	220.06	1
	367	29	48	106.9	210.61	1		367	40	27	78.21	220.86	1
	368	29	49	111.74	212.7	1		368	40	28	76.05	219.63	1
	369	29	50	110.78	215.08	1		369	40	29	78.86	220.2	1
	370	29	51	112.87	216.13	1		370	40	30	79.19	219.97	1
	371	29	52	108.25	214.91	1		371	40	31	82.95	216.39	1
	372	30	53	124.86	170.14	1		372	40	32	82.86	217.92	1
	373	30	54	124.34	170.06	1		373	40	33	80.99	222.7	1
	374	30	55	124.86	170.22	1		374	40	34	78.19	220.31	1
	375	30	56	125.94	168.76	1		375	40	35	77.09	219.82	1
	376	30	57	127.91	168.99	1		376	41	32	79.32	218.89	1
	377	30	58	127.14	169.89	1		377	41	33	80.17	219.74	1
	378	31	53	199.86	234.94	1		378	41	34	83.77	216.28	1
	379	31	54	200.88	235.29	1		379	41	35	84.32	218.1	1
	380	31	55	198.26	234.21	1		380	41	36	82.81	217.32	1
	381	31	56	204.12	234.81	1		381	41	37	82.1	217.93	1
	382	31	57	200.18	235.06	1		382	41	38	83	217.18	1
	383	31	58	204.02	235.58	1		383	41	39	83.63	216.23	1
	384	31	59	204.07	236.32	1		384	41	40	82.31	217.17	1
	385	31	60	200.12	234.77	1		385	41	41	79.3	219.05	1
	386	32	61	43.93	151.04	1		386	41	42	83.75	216.82	1
	387	32	62	39.24	152.94	1		387	41	43	82.93	217.75	1
	388	32	63	39.93	149.99	1		388	41	44	83.01	218.07	1
	389	32	64	45.81	148.97	1		389	41	45	83.79	217.1	1
	390	32	65	46.68	146.97	1		390	42	61	82.87	224.99	1
	391	32	66	50.87	142.87	1		391	42	62	79.11	226.21	1
	392	32	67	50.7	139.91	1		392	42	63	83.28	222.13	1
	393	32	68	46.11	138.07	1		393	42	64	82.78	221.08	1
	394	32	69	45.11	142.02	1		394	42	65	82.86	220.02	1
	395	33	66	126.9	168.83	1		395	42	66	82.31	220.08	1
	396	33	67	124.71	171.15	1		396	42	67	81.25	219.95	1
	397	33	68	125	169.2	1		397	42	68	82.09	220.26	1
	398	33	69	124.84	169.03	1		398	43	93	81.27	224.04	1
	399	33	70	123.2	166.89	1		399	43	94	79.87	223.78	1
	400	33	71	123.26	172.85	1		400	43	95	79.97	224.06	1
	401	33	72	123.24	168.08	1		401	43	96	82.22	221.1	1
	402	33	73	126.1	168.25	1		402	43	97	83.89	217.16	1
	403	33	74	130.23	167.07	1		403	43	98	84.22	217.13	1
	404	34	66	225.92	189.74	1		404	43	99	83.75	217	1
	405	34	67	222.19	189.86	1		405	43	100	83.84	216.33	1
	406	34	68	225.74	192.08	1		406	43	101	83.75	217.84	1
	407	34	69	224.66	194.93	1		407	44	111	83.78	217	1
	408	34	70	221.14	194.87	1		408	44	112	87.14	216.93	1
	409	34	71	225.89	198.08	1		409	44	113	85.19	216.35	1
	410	34	72	227.29	197.15	1		410	44	114	82.23	216.2	1
	411	35	74	61.84	193.86	1		411	44	115	81.31	215.18	1
	412	35	75	60.76	194.87	1		412	44	116	81.9	215.17	1
	413	35	76	62.83	193.94	1		413	44	117	81.28	214.92	1
	414	35	77	62.7	195.07	1		414	44	118	81.19	215.09	1
	415	35	78	62.89	194.76	1		415	44	119	84.02	216.33	1
	416	35	79	62.14	194.69	1		416	44	120	83.72	218.04	1
	417	35	80	61.12	193.19	1		417	45	120	85.68	225.98	1
	418	35	81	61.24	192.85	1		418	45	121	80.71	224.24	1
	419	35	82	61.01	193.73	1		419	45	122	82.7	220.67	1
	420	35	83	61.63	193.82	1		420	45	123	84.79	216.09	1
	421	35	84	61.38	193.08	1		421	45	124	84.13	216.38	1
	422	35	85	60.76	197.04	1		422	45	125	83.67	215.1	1
	423	35	86	61.06	194.17	1		423	46	124	81.15	221.22	1
	424	35	87	62.22	193.76	1		424	46	125	83.67	218.01	1
	425	35	90	61.93	195.18	1		425	46	126	84.29	216.79	1
	426	35	91	62.93	194.91	1		426	46	127	84.05	216.74	1
	427	35	92	61.27	189.86	1		427	46	128	83.75	217.15	1
	428	35	93	59.8	192.02	1		428	46	129	83.23	218.15	1
	429	35	94	61.83	191.93	1		429	46	130	81.99	224	1
	430	35	95	62.27	195.93	1		430	47	131	84.76	216.94	1
	431	35	96	59.19	199	1		431	47	132	83.73	217.17	1
	432	36	84	122.26	168.75	1		432	47	133	84	216.08	1
	433	36	85	119.16	166.23	1		433	47	134	84.17	217.94	1
	434	36	86	120.23	170.01	1		434	47	135	84.26	216.79	1
	435	36	87	123.89	168.81	1		435	47	136	83.72	219.26	1
	436	36	88	121.33	171.11	1		436	48	146	82.2	224.08	1
	437	36	89	124.16	169.21	1		437	48	147	81.89	221.88	1
	438	36	90	125.16	170.18	1		438	48	148	81.16	221.74	1
	439	36	91	124.62	169	1		439	48	149	80.21	221.15	1
	440	37	101	66.04	190.31	1		440	48	150	80.18	221.93	1
	441	37	102	66.38	192.91	1		441	48	151	80.13	222.89	1
	442	37	103	68.15	188.77	1		442	49	169	80.23	221	1
	443	37	104	69.24	187.77	1		443	49	170	81	219.28	1
	444	37	105	68.98	184.75	1		444	49	171	84.74	217.8	1
	445	37	106	69.16	183.95	1		445	49	172	84.85	217.03	1
	446	37	107	72.85	183.96	1		446	49	173	84.02	217	1
	447	38	116	68.79	191.89	1		447	49	174	81.83	218.74	1
	448	38	117	68.7	188.01	1		448	50	815	85.26	215.14	1
	449	38	118	69.08	183.69	1		449	50	816	85.65	215.82	1
	450	38	119	68.18	184.35	1		450	50	817	85.64	216.02	1
	451	38	120	68.09	183.86	1		451	50	818	85.68	214.16	1
	452	38	121	67.33	186.97	1		452	50	819	85.65	214.92	1
	453	38	122	67.94	185.95	1		453	50	820	85.73	215.1	1
	454	39	126	215.88	64.18	1		454	50	821	85.21	214.78	1
	455	39	127	216.93	64.71	1		455	50	822	83.85	215.79	1
	456	39	128	217.06	64.22	1		456	50	823	84.68	216.06	1
	457	39	129	216.77	64.25	1		457	50	824	84.07	216.29	1
	458	39	130	216.92	64.12	1		458	51	7	75.17	169.84	1
	459	39	131	217.2	64.62	1		459	51	8	75.72	168.22	1
	460	39	132	216.71	64.97	1		460	51	9	75.24	169.05	1
	461	39	133	218.78	63.34	1		461	51	10	74.81	167.92	1
	462	39	134	218.63	64.75	1		462	51	11	76.25	168.11	1
	463	39	135	217.04	66.04	1		463	51	12	75.88	168.8	1
	464	39	136	217.18	66.83	1		464	51	13	74.78	167.97	1
	465	39	137	217.85	65.22	1		465	51	14	74.27	168.91	1
	466	39	138	217.31	66.02	1		466	52	30	207.31	146.21	1
	467	39	139	217.7	64.08	1		467	52	31	205.81	140.84	1
	468	39	140	218.76	64.03	1		468	52	32	205.33	142.24	1
	469	39	141	219.25	64.08	1		469	52	33	205.92	143.94	1
	470	39	142	218.78	63.83	1		470	52	34	204.08	143.29	1
	471	39	143	220.25	63.72	1		471	52	35	204.16	141.88	1
	472	39	144	221.26	64.29	1		472	53	116	205.73	143.77	1
	473	39	147	220.96	64.3	1		473	53	117	202.63	143.81	1
	474	39	148	220.78	64.21	1		474	53	118	202.81	144.08	1
	475	39	149	220.93	63.81	1		475	53	119	203.15	141.3	1
	476	39	150	221	63.63	1		476	53	120	202.7	142.95	1
	477	39	151	220.9	64.3	1		477	53	121	203.84	142.02	1
	478	39	152	221.87	62.92	1		478	53	122	202.8	142.15	1
	479	39	153	222.22	62.79	1		479	53	123	202.83	142.19	1
	480	39	154	221.67	62.82	1		480	54	1	33.1	25.95	1
	481	39	155	221.79	63.76	1		481	54	2	32.88	26.24	1
	482	39	156	220.24	63.17	1		482	54	3	32.76	26.1	1
	483	39	157	221.72	63.04	1		483	54	4	32.71	26.21	1
	484	39	158	222.2	62.71	1		484	54	5	33.42	24.9	1
	485	39	159	221.83	62.31	1		485	54	6	33.15	25.83	1
	486	39	160	221.71	62.17	1		486	54	7	33.72	26.14	1
	487	39	161	221.69	61.27	1		487	54	8	32.84	27.24	1
	488	39	162	221.9	61.39	1		488	54	9	32.68	27.72	1
	489	39	163	220.95	61.11	1		489	55	1	138.75	221.83	1
	490	39	164	221.2	61.24	1		490	55	2	138.86	221.21	1
	491	39	165	221.12	61.25	1		491	55	3	139.82	219.38	1
	492	39	166	221.77	62.06	1		492	55	4	139.17	220.23	1
	493	39	167	221.74	61.71	1		493	55	5	138.97	220.9	1
	494	39	168	222.63	61.75	1		494	55	6	139.12	221.12	1
	495	39	169	223.06	61.86	1		495	55	7	137.33	221.14	1
	496	39	170	222.26	61.31	1		496	55	8	138.83	220.95	1
	497	39	171	222.05	61.88	1		497	55	9	139.11	221.13	1
	498	39	172	221.81	61.95	1		498	55	10	138.8	220.03	1
	499	39	173	222.08	62.05	1		499	55	11	139.21	220.96	1
	500	39	174	221.83	62.11	1		500	55	12	138.74	221.15	1
	501	39	175	221.79	62.17	1		501	55	13	138.71	219.95	1
	502	39	176	220.94	62.18	1		502	55	14	139.27	217.82	1
	503	39	177	220.66	62.1	1		503	55	15	138.18	221.84	1
	504	39	178	220.39	62.87	1		504	55	16	138.13	218.9	1
	505	39	179	219.13	62.71	1		505	55	17	139.69	221.12	1
	506	39	180	219.73	62.93	1		506	56	2	25.09	31.78	1
	507	39	181	219.29	63.78	1		507	56	3	25.05	31.68	1
	508	39	182	219.23	64.6	1		508	56	4	27	28.94	1
	509	39	183	220.06	65.17	1		509	56	5	26.18	29.89	1
	510	39	184	217.28	64.88	1		510	56	6	27.22	29.23	1
	511	40	132	124.1	168.77	1		511	56	7	26.79	29.78	1
	512	40	133	124.86	169.62	1		512	56	8	25.71	30.23	1
	513	40	134	123.84	171.91	1		513	56	10	24.23	30.84	1
	514	40	135	124.87	168.82	1		514	56	11	24.99	29.85	1
	515	40	136	125.14	169.78	1		515	56	12	26.04	29.63	1
	516	40	137	123.84	168.82	1		516	56	13	24.85	30.74	1
	517	40	138	125.71	168.29	1		517	56	14	23.91	32.7	1
	518	40	140	125	168.7	1		518	56	15	19.12	33.09	1
	519	40	141	125.11	169	1		519	57	9	31.84	23.8	1
	520	40	142	124.71	168.68	1		520	57	10	33.14	25.33	1
	521	40	143	124.82	169.67	1		521	57	11	34.88	22.19	1
	522	40	144	127.71	168.1	1		522	57	12	32.2	25.83	1
	523	40	145	124.21	163.82	1		523	57	13	33.36	25.07	1
	524	40	146	124.86	169.71	1		524	57	14	32.68	25.99	1
	525	40	147	124.29	168.92	1		525	57	15	32.69	26.8	1
	526	40	148	125.22	168.94	1		526	57	16	31.89	26.83	1
	527	41	177	66.75	180.96	1		527	57	17	32.05	25.26	1
	528	41	178	66.9	185.2	1		528	57	18	32.04	26.26	1
	529	41	179	68.02	184.33	1		529	57	19	31.24	25.33	1
	530	41	180	66.99	182.13	1		530	57	20	33.69	25.08	1
	531	41	181	70.06	185.02	1		531	57	21	32.25	26.14	1
	532	41	182	68.18	183.25	1		532	57	22	33.63	24.09	1
	533	41	183	68.01	183.64	1		533	57	23	32.7	24.9	1
	534	41	184	67.72	184.1	1		534	57	24	33.03	25.23	1
	535	41	185	66.7	186.12	1		535	57	25	33.12	25.12	1
	536	41	186	67.8	188	1		536	57	26	34.19	24.9	1
	537	42	186	117.26	176.15	1		537	57	27	33.11	24.85	1
	538	42	187	119.04	170.89	1		538	57	28	34.02	24.78	1
	539	42	188	124.68	168.97	1		539	57	29	34.13	24.26	1
	540	42	189	124.07	169.21	1		540	57	30	32.19	24.97	1
	541	42	190	124	168.61	1		541	57	31	31.89	23.85	1
	542	42	191	125.84	169.84	1		542	57	32	31.89	23.61	1
	543	42	192	124.68	168.92	1		543	58	9	97.1	113.75	1
	544	42	194	124.72	168.92	1		544	58	10	97.18	113.63	1
	545	42	195	124.79	166.05	1		545	58	11	97.93	113.68	1
	546	42	196	124.77	168.09	1		546	58	12	97.73	113.08	1
	547	42	197	124.83	167.95	1		547	58	13	96.04	115.01	1
	548	42	198	124.78	168.81	1		548	58	14	97.87	113.25	1
	549	42	199	130.17	170.8	1		549	58	15	97.74	113.25	1
	550	43	188	124.87	177.04	1		550	58	19	97.23	112.87	1
	551	43	189	124.26	177.05	1		551	58	20	97.81	113.7	1
	552	43	190	122.85	175.63	1		552	58	21	96.68	113.13	1
	553	43	191	123.15	178.69	1		553	58	22	98	113.4	1
	554	43	192	124.94	174.95	1		554	58	23	92.12	113.26	1
	555	43	193	124.98	177.19	1		555	58	24	97.86	113.95	1
	556	43	194	125.94	179.06	1		556	59	13	30.9	29.7	1
	557	43	195	124.89	179.65	1		557	59	14	24.95	29.91	1
	558	43	196	126.06	178.96	1		558	59	15	25.7	35.72	1
	559	43	197	125.75	178.87	1		559	59	16	25.71	31.12	1
	560	44	223	44.19	147.72	1		560	59	17	25.06	30.99	1
	561	44	224	48.84	144.97	1		561	59	18	25.93	31.29	1
	562	44	225	46.21	144.26	1		562	59	19	24.79	30.72	1
	563	44	226	47.87	144.28	1		563	59	20	21.09	27.14	1
	564	44	227	48.77	143.82	1		564	59	21	21.78	22.91	1
	565	44	228	51.89	146.33	1		565	60	17	24	19.87	1
	566	45	24	121.9	205.21	1		566	60	18	23.71	19.78	1
	567	45	25	124.11	201.23	1		567	60	19	23.7	19.96	1
	568	45	26	123.29	201.03	1		568	60	20	22.92	19.76	1
	569	45	27	123.26	202.08	1		569	60	21	20.89	19.4	1
	570	45	28	123.84	200.89	1		570	60	22	23.18	19.13	1
	571	45	29	124.09	203.67	1		571	60	23	24.02	19.06	1
	572	45	30	129.68	203.91	1		572	60	24	23.28	19.14	1
	573	45	31	124.8	203.78	1		573	60	25	21.71	21.24	1
	574	45	32	129.14	201.28	1		574	60	26	22.76	19.08	1
	575	46	36	82.11	152.38	1		575	60	27	23.06	20.97	1
	576	46	37	81.9	152.63	1		576	60	28	24.75	20.08	1
	577	46	38	82.05	154.18	1		577	61	26	25.11	30.37	1
	578	46	39	79.34	153.8	1		578	61	27	24.24	32.97	1
	579	46	40	78.89	152.83	1		579	61	28	26.74	32.9	1
	580	46	41	78.28	152.94	1		580	61	29	27.66	30.14	1
	581	47	151	30.89	183.67	1		581	61	30	28.01	31.8	1
	582	47	152	34.16	180.27	1		582	61	31	26.11	30.85	1
	583	47	153	37.1	180.91	1		583	61	32	28.7	29.19	1
	584	47	154	36.96	182.79	1		584	61	33	27.77	30.96	1
	585	47	155	38	183.14	1		585	61	34	25.93	30.99	1
	586	47	156	39.61	187.01	1		586	61	35	28.91	31.34	1
	587	47	157	37.87	190.86	1		587	61	36	26.89	31.81	1
	588	47	158	35.89	191.09	1		588	61	37	26.92	30.31	1
	589	48	1	173.9	69.3	1		589	61	38	27.1	31.87	1
	590	48	2	173.05	70.87	1		590	61	39	25.97	31.91	1
	591	48	3	172.07	71.09	1		591	61	40	27.57	29.83	1
	592	48	4	172.29	71.08	1		592	61	46	26.04	30.96	1
	593	48	5	173.08	71.72	1		593	61	47	26.85	29.81	1
	594	48	6	173.74	72.28	1		594	61	48	27.15	30.1	1
	595	48	7	172.14	71.62	1		595	61	49	25.21	30.05	1
	596	48	8	174.04	72.14	1		596	61	50	26.33	29.16	1
	597	48	9	178.75	70.83	1		597	61	51	27.35	31	1
	598	49	2	164.24	114.75	1		598	61	52	28.08	30.86	1
	599	49	3	169.12	118.21	1		599	61	53	28.74	30.11	1
	600	49	4	170.02	118.41	1		600	61	54	28.92	30.32	1
	601	49	5	170.2	116.83	1		601	61	55	27.34	29.68	1
	602	49	6	170.13	117.23	1		602	61	56	28.19	30.74	1
	603	49	7	170.1	116.94	1		603	61	57	26.21	31.22	1
	604	50	32	131.87	249.52	1		604	62	27	137.76	223.77	1
	605	50	33	130.73	248.22	1		605	62	28	136.2	224.9	1
	606	50	34	130.84	249.16	1		606	62	29	135.87	224.83	1
	607	50	35	128.8	249.13	1		607	62	30	137.75	223.79	1
	608	50	36	131.08	250.21	1		608	62	31	139.27	219.93	1
	609	50	37	126.81	246.89	1		609	62	32	138.18	217.96	1
	610	51	62	166.03	116.77	1		610	62	33	141.64	218.07	1
	611	51	63	166.23	117.12	1		611	63	48	29.87	21.23	1
	612	51	64	165.41	116.21	1		612	63	49	32.79	21.3	1
	613	51	65	163.8	115.04	1		613	63	50	32.04	22.81	1
	614	51	66	164.14	115.66	1		614	63	51	32.06	23.18	1
	615	51	67	164.07	115.65	1		615	63	52	31.92	24.65	1
	616	51	68	163.84	115.22	1		616	63	53	32.08	23.91	1
	617	51	69	164.11	115.73	1		617	63	54	31.88	25.32	1
	618	52	71	41.03	148.17	1		618	63	55	31.74	25.9	1
	619	52	72	41.13	146.31	1		619	63	56	32.8	25.85	1
	620	52	73	42.2	150.75	1		620	63	57	28.77	23.1	1
	621	52	74	42.97	147.8	1		621	63	58	31.08	26.24	1
	622	52	75	44.75	147.88	1		622	63	59	32.04	22.06	1
	623	52	76	45.84	142.7	1		623	63	60	31.18	25.68	1
	624	53	87	40.24	140.12	1		624	64	51	91.95	116.88	1
	625	53	88	40.9	142.96	1		625	64	52	96.76	114.19	1
	626	53	89	37.02	141.08	1		626	64	53	96.82	113.63	1
	627	53	90	39.78	141.99	1		627	64	54	97.71	113.17	1
	628	53	91	41.02	142.29	1		628	64	55	97.74	113.92	1
	629	53	92	41.99	141.12	1		629	64	56	92.84	114.14	1
	630	53	93	44.96	138.44	1		630	65	54	139.24	223.86	1
	631	54	4	80.32	98.09	1		631	65	55	137.08	222.89	1
	632	54	5	80.35	98.87	1		632	65	56	137.97	221.68	1
	633	54	6	79.81	98.15	1		633	65	57	137.12	223.75	1
	634	54	7	80.04	98.39	1		634	65	58	134.89	221.94	1
	635	54	8	80.72	98.77	1		635	65	59	139.17	217.75	1
	636	54	9	80.3	98.85	1		636	66	60	34.64	30.07	1
	637	54	10	80.7	99.06	1		637	66	61	34.78	28.88	1
	638	54	11	80.29	98.98	1		638	66	62	31.36	25.96	1
	639	54	12	80.67	99.18	1		639	66	63	32.05	26.37	1
	640	54	13	80.25	99.06	1		640	66	64	32.91	26.3	1
	641	54	14	80.87	98.71	1		641	66	65	32.88	26.97	1
	642	54	15	80.27	99.18	1		642	66	66	33.12	26.08	1
	643	54	16	80.85	98.86	1		643	66	67	31.7	24.21	1
	644	54	17	80.34	98.92	1		644	66	68	32.17	26.8	1
	645	54	18	81.64	98.97	1		645	66	69	31.83	22.9	1
	646	54	19	80.15	98.73	1		646	66	70	29.86	23.19	1
	647	54	20	80.64	98.78	1		647	66	71	33.58	25	1
	648	54	21	81.02	98.99	1		648	66	72	33.09	25.8	1
	649	54	22	80.2	99.03	1		649	66	73	32.25	25.88	1
	650	54	23	79.94	99.36	1		650	66	74	31.99	24.28	1
	651	54	24	79.89	99.01	1		651	66	75	31.8	23.24	1
	652	54	25	79.95	98.36	1		652	66	76	32.19	25.86	1
	653	54	26	80.38	99.08	1		653	66	77	31.7	23.99	1
	654	54	27	80.23	99.04	1		654	66	78	32.24	23.99	1
	655	54	28	80.23	98.85	1		655	66	79	31.88	23.93	1
	656	54	29	81.29	98.78	1		656	66	80	32.29	25.93	1
	657	54	30	80.1	99.82	1		657	66	81	32.16	24.82	1
	658	54	31	80.18	98.97	1		658	66	82	32.21	23.1	1
	659	54	32	80.67	98.94	1		659	66	83	33.62	24.1	1
	660	54	33	81.19	98.95	1		660	66	84	32.96	22.14	1
	661	54	34	80.3	98.93	1		661	67	61	138.78	221.91	1
	662	54	35	81.69	101.76	1		662	67	62	135.86	217.09	1
	663	54	36	80.84	99.75	1		663	67	63	139.83	217.1	1
	664	54	37	80.66	98.82	1		664	67	64	139.28	216.81	1
	665	54	38	80.26	98.19	1		665	67	65	139.82	216.83	1
	666	54	39	80.81	99.22	1		666	67	66	141.76	213.18	1
	667	54	40	80.3	98.17	1		667	67	67	140.96	211.77	1
	668	54	41	80.71	98.76	1		668	67	68	142.26	209.91	1
	669	54	42	80.32	98.27	1		669	68	67	35.12	29.94	1
	670	54	43	80.4	98.15	1		670	68	68	34.92	28.91	1
	671	54	44	81.26	99.22	1		671	68	69	35.28	29.98	1
	672	54	45	80.28	98.35	1		672	68	70	32.15	27.62	1
	673	54	46	83.7	102.06	1		673	68	71	35.25	30.08	1
	674	54	47	81.76	100.11	1		674	68	72	34.8	30.05	1
	675	54	48	80.71	103.16	1		675	68	73	34.93	29.64	1
	676	54	49	81.01	99.77	1		676	69	67	140.24	221.72	1
	677	54	50	80.77	98.69	1		677	69	68	139.09	220.3	1
	678	54	51	80.29	98.7	1		678	69	69	138.94	219.78	1
	679	54	52	80.72	99.08	1		679	69	70	139.61	217.91	1
	680	54	53	79.81	102.06	1		680	69	71	137.38	218.92	1
	681	54	54	78.92	105.26	1		681	69	72	139.02	216.79	1
	682	54	55	79.31	105.75	1		682	69	73	139.99	216.35	1
	683	55	6	79.15	137.98	1		683	69	74	138.96	217.25	1
	684	55	7	81.18	138.29	1		684	69	75	139.36	217.02	1
	685	55	8	79.74	138.75	1		685	69	76	140.79	216.11	1
	686	55	9	78.35	138.23	1		686	70	80	138.92	218.25	1
	687	55	10	78	140.6	1		687	70	81	139.26	217.75	1
	688	55	11	78.79	139.91	1		688	70	82	140.17	216.33	1
	689	56	17	80.82	139.04	1		689	70	83	140.64	216.84	1
	690	56	18	78.11	137.74	1		690	70	84	138.17	217.05	1
	691	56	19	78.74	141.21	1		691	70	85	138.72	219.95	1
	692	56	20	78.22	137.75	1		692	70	86	138.13	221.01	1
	693	56	21	78.01	136.95	1		693	71	81	28.17	24.14	1
	694	56	22	79.67	136.2	1		694	71	82	27.97	24.4	1
	695	56	23	78.93	137.2	1		695	71	83	32.68	27.98	1
	696	56	24	77.94	136	1		696	71	84	30.98	26.14	1
	697	57	49	79.98	137.22	1		697	71	85	32.2	25.22	1
	698	57	50	80.17	136.24	1		698	71	86	32.76	23.84	1
	699	57	51	80.74	136.21	1		699	71	87	32.29	27.79	1
	700	57	52	82.72	135.82	1		700	71	88	31.81	27.27	1
	701	57	53	79.3	134.99	1		701	71	89	32.26	27.87	1
	702	57	54	80.6	134.1	1		702	71	90	30.82	25.96	1
	703	57	55	82.69	133.87	1		703	71	91	31.08	28.67	1
	704	57	56	81.96	137.9	1		704	72	86	139.98	216.8	1
	705	57	59	80.32	137.84	1		705	72	87	140.25	215.72	1
	706	57	60	78.81	137.24	1		706	72	88	139.72	219.02	1
	707	57	61	79.92	137.27	1		707	72	89	139.86	219.98	1
	708	57	62	80.65	137.04	1		708	72	90	139.28	220.13	1
	709	57	63	79.12	137.89	1		709	72	91	139.76	217.14	1
	710	57	64	83.93	138.33	1		710	72	92	139.89	220.77	1
	711	58	54	80.19	98.29	1		711	73	89	135.1	215.76	1
	712	58	55	80.68	98	1		712	73	90	137.19	213.14	1
	713	58	56	80.22	98.12	1		713	73	91	141.63	212.86	1
	714	58	57	80.3	98.2	1		714	73	92	139.27	216.21	1
	715	58	58	81.16	98.69	1		715	73	93	140.97	214.2	1
	716	58	59	80.17	98.32	1		716	73	94	140.14	215.75	1
	717	58	60	80.74	99.01	1		717	73	95	140.15	217.22	1
	718	58	61	81.14	98.59	1		718	73	96	139.64	216.93	1
	719	58	62	80.33	99.03	1		719	73	97	139.85	215.85	1
	720	58	64	80.83	98.34	1		720	74	94	31.01	25.08	1
	721	58	65	80.64	98.83	1		721	74	95	31.79	23.99	1
	722	58	66	81.22	98.89	1		722	74	96	30.38	25.19	1
	723	58	67	80.27	98.16	1		723	74	97	31.1	25.16	1
	724	58	68	80.7	98.81	1		724	74	98	29.86	26.04	1
	725	58	69	80.32	98.81	1		725	74	99	31.88	22.84	1
	726	58	70	80.27	98.28	1		726	74	100	31.88	23.19	1
	727	58	71	80.26	98.75	1		727	74	101	31.42	24.02	1
	728	58	72	80.24	98.94	1		728	74	102	32.18	22.69	1
	729	58	73	80.76	98.26	1		729	74	103	29.74	26	1
	730	58	74	80.21	98.15	1		730	75	99	24.05	19.85	1
	731	58	75	79.03	98.44	1		731	75	100	24.12	20.19	1
	732	58	76	79.2	98.92	1		732	75	101	25.02	19.82	1
	733	58	77	79.92	98.3	1		733	75	102	23.2	21.27	1
	734	58	78	80.07	98.31	1		734	75	103	23.88	20.28	1
	735	58	79	80.81	98.74	1		735	75	104	24.05	18.86	1
	736	58	81	79.85	98.18	1		736	75	105	22.95	20.35	1
	737	58	82	79.87	98.2	1		737	75	106	23.23	19.25	1
	738	58	83	80.02	98.27	1		738	75	107	23.96	19.26	1
	739	58	84	80.01	98.3	1		739	76	104	32.22	20.09	1
	740	58	85	79.89	98.79	1		740	76	105	31.32	22.18	1
	741	58	86	80.28	98.16	1		741	76	106	30.88	26.84	1
	742	58	87	79.92	98.97	1		742	76	107	29.89	26.14	1
	743	58	88	80.08	98.21	1		743	76	108	30.9	26.29	1
	744	58	89	80.29	97.99	1		744	76	109	30.23	26.73	1
	745	58	90	79.91	98.27	1		745	76	110	30.16	26.16	1
	746	58	95	80.17	98.25	1		746	76	111	29.83	26.91	1
	747	58	96	80.27	97.87	1		747	76	112	29.96	26.73	1
	748	58	97	80.3	98.09	1		748	76	113	29.95	25.65	1
	749	58	98	80.89	97.93	1		749	76	114	26.2	25.81	1
	750	58	99	80.05	98.02	1		750	77	106	138.68	213.17	1
	751	58	100	80.12	97.85	1		751	77	107	139.72	216.83	1
	752	58	101	80.99	97.6	1		752	77	108	140.91	216.91	1
	753	58	102	80.64	98.01	1		753	77	109	139.77	217.12	1
	754	58	103	80.34	98.06	1		754	77	110	140.79	217.18	1
	755	58	104	80.16	97.93	1		755	77	111	140.68	216.81	1
	756	58	105	80.28	98.85	1		756	77	112	140.67	215.23	1
	757	58	106	80.07	98.2	1		757	77	113	139.64	216.01	1
	758	58	107	80.14	98.3	1		758	77	114	140.77	213.77	1
	759	58	108	80.12	98.69	1		759	77	115	144.62	214.85	1
	760	58	109	80.1	97.94	1		760	77	116	144.58	210.93	1
	761	58	110	79.87	98.21	1		761	77	117	143.21	211.81	1
	762	58	111	80.16	97.81	1		762	77	118	145.13	211.73	1
	763	58	112	80.22	97.31	1		763	77	119	141.72	211.94	1
	764	58	113	80.16	98.19	1		764	78	113	31.53	21.96	1
	765	58	114	80.78	98.11	1		765	78	114	32.65	25.05	1
	766	58	116	80.17	98.31	1		766	78	115	29.38	22.01	1
	767	58	117	80.28	98	1		767	78	116	31.23	21.98	1
	768	58	118	80.17	97.79	1		768	78	117	31.99	23.82	1
	769	58	119	80.28	97.97	1		769	78	118	31.83	24.73	1
	770	58	120	80.28	97.8	1		770	78	119	32.16	22.36	1
	771	58	121	80.24	97.78	1		771	78	120	32.06	24.24	1
	772	58	127	80.84	98.77	1		772	78	122	31.11	23.32	1
	773	58	128	80.31	97.96	1		773	78	123	28.89	25.74	1
	774	58	129	80.3	97.86	1		774	78	124	32.04	24.3	1
	775	58	130	80.74	98.8	1		775	78	125	32.62	24.06	1
	776	58	131	80.91	97.88	1		776	78	126	31.81	22.32	1
	777	58	132	80.24	97.71	1		777	78	127	31.68	22.88	1
	778	58	133	80.3	98.07	1		778	78	128	31.73	23.07	1
	779	58	134	80.13	98.32	1		779	78	129	32.23	24.89	1
	780	58	135	80.65	97.88	1		780	78	130	32.93	24.76	1
	781	58	136	80.28	98.03	1		781	78	131	31.83	23.88	1
	782	58	138	80.75	97.87	1		782	78	132	30.05	24.17	1
	783	58	139	80.77	98.01	1		783	78	133	33.7	23.02	1
	784	58	140	80.68	97.76	1		784	78	134	33.29	22.83	1
	785	58	141	80.25	97.78	1		785	78	135	33.69	23.77	1
	786	58	142	80.27	98.76	1		786	78	136	33.23	23.22	1
	787	58	143	80.32	98.04	1		787	78	137	32.66	23.94	1
	788	58	144	80.68	97.9	1		788	78	138	30.17	25.37	1
	789	58	145	80.1	98.19	1		789	78	139	32.33	22.94	1
	790	58	146	80.16	97.95	1		790	79	113	164.01	180.17	1
	791	58	147	80.01	98.04	1		791	79	114	163.65	180.79	1
	792	58	148	80.27	97.76	1		792	79	115	162.85	180.23	1
	793	58	149	80.14	97.69	1		793	79	116	161.92	179.78	1
	794	58	150	80.19	97.25	1		794	79	117	162.81	181.18	1
	795	58	151	80.13	97.81	1		795	79	118	163.04	181.37	1
	796	58	153	80.16	97.23	1		796	79	119	163.87	181.32	1
	797	58	154	80.26	97.89	1		797	79	120	163.73	181.32	1
	798	58	155	80.31	97.83	1		798	79	121	163.74	181.84	1
	799	58	156	80.18	98	1		799	79	122	164.06	181.2	1
	800	58	157	80.32	97.91	1		800	79	123	162.78	180.79	1
	801	58	158	80.37	98.09	1		801	79	124	161.83	180.86	1
	802	58	159	80.12	97.71	1		802	80	118	139.68	215.01	1
	803	58	160	80.15	98.11	1		803	80	119	139.82	216.95	1
	804	58	161	80.15	98.24	1		804	80	120	139.72	216.85	1
	805	58	162	80.19	98.15	1		805	80	121	139.66	221.98	1
	806	58	163	80.31	98.03	1		806	80	122	139.33	222.17	1
	807	58	164	80.07	98.1	1		807	80	123	139.04	221.79	1
	808	58	165	80.23	97.96	1		808	80	125	138.8	222.25	1
	809	58	166	80.29	97.96	1		809	80	126	140.74	221.09	1
	810	58	167	80.27	98.04	1		810	80	127	139.04	221.79	1
	811	58	168	80.64	97.99	1		811	80	128	138.86	221.77	1
	812	58	169	80.17	98.19	1		812	80	129	138.96	222.94	1
	813	58	170	80.1	97.83	1		813	80	130	139.77	221.76	1
	814	58	171	80.14	97.77	1		814	80	131	140.1	223.83	1
	815	58	172	80.07	97.67	1		815	80	132	140.16	221.76	1
	816	58	173	80.13	97.64	1		816	80	133	139.7	220.99	1
	817	58	179	80.65	98.02	1		817	80	134	139.21	221.9	1
	818	58	180	80.25	97.35	1		818	81	128	140.35	216.97	1
	819	58	181	80.33	97.77	1		819	81	129	141.06	217.67	1
	820	58	182	80.15	97.81	1		820	81	130	140.88	216.09	1
	821	58	183	80.17	97.76	1		821	81	131	139.1	217.07	1
	822	58	184	79.97	97.88	1		822	81	132	136.99	214.31	1
	823	58	185	80.26	97.96	1		823	81	133	140.13	216.96	1
	824	58	186	80.1	97.32	1		824	81	134	141.14	215.92	1
	825	58	187	80.31	97.9	1		825	81	135	139	217.93	1
	826	58	188	79.95	97.81	1		826	81	136	139.1	220.84	1
	827	59	203	79.75	97.79	1		827	81	137	137.94	218.17	1
	828	59	204	80.02	97.94	1		828	81	138	139.2	218.09	1
	829	59	205	80.22	97.83	1		829	81	139	141.23	217.75	1
	830	59	206	80.21	98.25	1		830	81	140	140.11	216.73	1
	831	59	207	80.22	98.21	1		831	81	145	139.84	217.75	1
	832	59	208	80.22	99.06	1		832	81	146	138.97	216.92	1
	833	59	209	80.17	98.78	1		833	81	147	141.04	216.68	1
	834	59	210	80.72	98.71	1		834	81	148	140.79	220.21	1
	835	59	211	80.14	98.8	1		835	81	149	140.98	217.68	1
	836	59	212	80.22	98.77	1		836	81	150	139.82	216.26	1
	837	60	242	80.26	97.31	1		837	82	140	26.67	29.89	1
	838	60	243	80.31	98.86	1		838	82	141	26.34	25	1
	839	60	244	79.82	98.12	1		839	82	142	29.37	25.82	1
	840	60	245	80	98.31	1		840	82	143	27.97	27.67	1
	841	60	246	80.22	98.18	1		841	82	144	29.64	24.83	1
	842	60	247	80.34	98.17	1		842	82	145	32.28	24.75	1
	843	60	248	80.05	98.26	1		843	82	146	33.95	20.97	1
	844	60	249	80.07	98.19	1		844	82	147	34.69	21.23	1
	845	60	250	79.94	98.68	1		845	82	148	34.78	22.01	1
	846	60	251	79.91	98.1	1		846	83	150	29.09	24.97	1
	847	60	252	80.2	98.01	1		847	83	151	30.15	25.17	1
	848	60	253	80.26	98.06	1		848	83	152	33.76	22.04	1
	849	60	254	80.36	97.99	1		849	83	153	33.83	22.16	1
	850	61	263	79.92	98.24	1		850	83	154	30.81	26.79	1
	851	61	264	80.18	98.3	1		851	83	155	33.97	24.04	1
	852	61	265	79.99	98.33	1		852	83	156	30.89	23.87	1
	853	61	266	80.22	98.24	1		853	83	157	29.02	26.23	1
	854	61	267	80.23	98.08	1		854	83	158	26.19	30.97	1
	855	61	268	80.25	98.2	1		855	84	150	133.9	220.36	1
	856	62	439	79.18	105.68	1		856	84	151	133.83	221.93	1
	857	62	440	80.09	102.23	1		857	84	152	134.26	220.06	1
	858	62	441	82.24	103.77	1		858	84	153	135.09	219.69	1
	859	62	442	82.02	101.08	1		859	84	154	138.95	216.85	1
	860	62	443	81.64	100.03	1		860	84	155	139.66	218.03	1
	861	62	444	80.77	97.78	1		861	84	156	139.24	217.04	1
	862	63	1	124.16	187.87	1		862	84	157	139.8	221.86	1
	863	63	2	123.94	188.1	1		863	85	161	138.72	213.08	1
	864	63	3	123.78	188.21	1		864	85	162	140.09	216.26	1
	865	63	4	123.72	187.88	1		865	85	163	140.09	215.72	1
	866	63	5	123.81	188.02	1		866	85	164	140.1	217.72	1
	867	63	6	124.17	188.26	1		867	85	165	140.33	217.91	1
	868	63	7	124.36	187.99	1		868	85	166	140.2	217.8	1
	869	63	8	124.06	188.58	1		869	85	167	139.15	216.27	1
	870	63	9	123.88	187.78	1		870	85	168	138.81	216.1	1
	871	63	10	124.05	188.06	1		871	86	168	139.64	221.07	1
	872	63	11	123.68	188.01	1		872	86	169	140.65	220.93	1
	873	63	12	123.12	188.41	1		873	86	170	139.79	217.85	1
	874	63	13	123.77	188.2	1		874	86	171	143	215.64	1
	875	63	14	124.21	188.7	1		875	86	172	138.92	216.21	1
	876	63	15	123.69	188.04	1		876	86	173	138.69	218.94	1
	877	63	16	123.7	187.81	1		877	87	170	143.78	209.12	1
	878	63	17	123.68	188.13	1		878	87	171	141.32	209.93	1
	879	63	18	123.27	188.26	1		879	87	172	142.31	211.15	1
	880	63	19	122.28	187.8	1		880	87	173	143.03	209.98	1
	881	63	20	123.1	188.71	1		881	87	174	137.07	209.86	1
	882	63	21	123.38	188.11	1		882	87	175	143.02	210.1	1
	883	63	22	123.08	188.39	1		883	87	176	142.02	208.69	1
	884	63	23	123.24	188.36	1		884	87	177	143.89	207.96	1
	885	63	24	122.99	188.21	1		885	87	178	143.96	210.19	1
	886	63	25	123.22	188.19	1		886	87	179	141.77	210.19	1
	887	63	26	123.34	188.06	1		887	87	180	142.17	208.12	1
	888	63	27	123.26	188.22	1		888	87	181	142.79	210.15	1
	889	63	28	123.83	188.09	1		889	87	182	143.91	212.12	1
	890	63	29	123.74	187.85	1		890	88	188	133.88	214.2	1
	891	63	30	123.78	187.81	1		891	88	189	137.9	217.84	1
	892	63	31	123.9	187.86	1		892	88	190	138.91	218.2	1
	893	63	32	123.75	187.84	1		893	88	191	136.97	214.34	1
	894	63	33	123.8	187.96	1		894	88	192	139.71	216.83	1
	895	63	34	124.17	187.98	1		895	88	193	138.92	217.79	1
	896	63	35	124.29	187.94	1		896	89	189	22.33	20.73	1
	897	63	36	124.67	188	1		897	89	190	22.94	20.96	1
	898	63	37	123.93	188.78	1		898	89	191	22.77	21.23	1
	899	63	38	123.97	187.98	1		899	89	192	22.63	19.94	1
	900	63	39	124.15	187.82	1		900	89	193	21.96	20.08	1
	901	63	40	123.95	187.85	1		901	89	194	21.31	20.99	1
	902	63	41	123.84	188.04	1		902	89	195	22	20.14	1
	903	63	43	123.99	188.11	1		903	89	196	22.03	20.22	1
	904	63	44	123.66	187.91	1		904	89	197	21.43	22.87	1
	905	63	45	124.18	188.24	1		905	89	198	20.9	20.61	1
	906	63	46	123.85	187.67	1		906	89	199	21.12	21.72	1
	907	63	47	124.13	188.24	1		907	89	200	21.17	22.77	1
	908	63	48	124.09	187.71	1		908	89	201	20.85	20.02	1
	909	63	49	123.76	188.25	1		909	89	202	19.82	20.69	1
	910	63	50	123.8	187.74	1		910	89	203	20.91	22.72	1
	911	63	51	123.69	187.96	1		911	89	204	20.22	24.01	1
	912	63	53	124.11	187.72	1		912	89	205	20	22.93	1
	913	63	54	123.77	188.06	1		913	89	206	24.03	27.05	1
	914	63	55	123.87	187.87	1		914	89	207	24.93	25.77	1
	915	63	56	123.68	188.15	1		915	90	203	138.76	219.98	1
	916	63	57	123.89	188.78	1		916	90	204	140.83	220.8	1
	917	63	58	123.16	188.05	1		917	90	205	138.8	217.02	1
	918	63	59	123.26	188.31	1		918	90	206	141.91	217.88	1
	919	63	60	123.86	187.93	1		919	90	207	139.93	216.86	1
	920	63	61	123.89	187.76	1		920	90	208	142.63	213.01	1
	921	63	62	123.17	188.24	1		921	90	209	140.74	212.89	1
	922	63	63	123.84	188.26	1		922	91	216	138.05	220.87	1
	923	63	64	124.21	187.87	1		923	91	217	140.09	220.85	1
	924	63	65	123.7	187.95	1		924	91	218	140.89	220.91	1
	925	64	1	124.82	69.05	1		925	91	219	140.85	220.77	1
	926	64	2	124.26	68.03	1		926	91	220	141.18	221.07	1
	927	64	3	124.19	67.76	1		927	91	221	139.86	221.83	1
	928	64	4	124.17	67.22	1		928	91	222	141.19	221.31	1
	929	64	5	123.83	68.32	1		929	91	223	138.78	219.65	1
	930	64	6	124.09	67.17	1		930	91	224	140.78	221.99	1
	931	64	7	124.82	67.88	1		931	91	225	139.01	221.08	1
	932	64	8	124.71	68.82	1		932	91	226	141.34	221.05	1
	933	64	9	124.85	68.08	1		933	91	227	141.32	221.1	1
	934	64	10	125.06	67.29	1		934	91	228	141.66	220.96	1
	935	64	11	124.85	68.22	1		935	91	229	140.85	221.71	1
	936	64	12	125.15	67.89	1		936	91	230	141.68	220.85	1
	937	64	13	124.74	67.79	1		937	91	231	141.3	221.1	1
	938	64	14	124.79	68.2	1		938	91	232	140.98	215.17	1
	939	64	15	124.29	68.85	1		939	91	222	142.11	213.65	1
	940	64	16	124.83	67.35	1		940	91	223	140.3	213.01	1
	941	64	17	125.25	68.04	1		941	91	224	140.83	212.95	1
	942	64	18	124.79	67.75	1		942	91	225	141.26	212.94	1
	943	64	19	124.85	68.16	1		943	91	226	138.77	209.14	1
	944	64	20	124.71	68.04	1		944	91	227	137.66	205.88	1
	945	64	21	124.28	67.81	1		945	92	243	139.96	217.62	1
	946	64	22	124.74	67.04	1		946	92	244	140.12	218.99	1
	947	64	23	125.3	67.91	1		947	92	245	140.98	220.93	1
	948	64	24	124.74	68.88	1		948	92	246	139.82	220.11	1
	949	64	25	124.7	67.09	1		949	92	247	137.82	218.95	1
	950	64	26	124.16	67.3	1		950	92	248	138.72	219.91	1
	951	64	27	125.06	67.25	1		951	92	249	133.03	220.77	1
	952	64	28	124.9	67.93	1		952	92	250	135.22	218.96	1
	953	64	29	124.85	68.26	1		953	92	251	136.79	218.81	1
	954	64	30	124.8	67.06	1		954	93	247	141.89	215.22	1
	955	64	31	124.8	67.84	1		955	93	248	141.03	213.04	1
	956	64	32	124.69	67.87	1		956	93	249	141.62	215.16	1
	957	64	33	125.2	67.26	1		957	93	250	141.21	213.83	1
	958	64	34	125.07	67.66	1		958	93	251	144.64	209.93	1
	959	64	35	125.11	67.65	1		959	93	252	142.74	214.9	1
	960	65	1	148.85	221.73	1		960	93	253	141.07	212.13	1
	961	65	2	147.39	222.81	1		961	94	258	139.93	219.7	1
	962	65	3	150.97	220.69	1		962	94	259	139.16	218.88	1
	963	65	4	148.69	219.85	1		963	94	260	139.87	217.2	1
	964	65	5	149.07	219.1	1		964	94	261	139.03	218	1
	965	65	6	149.18	219	1		965	94	262	139.92	215.88	1
	966	66	3	151.84	206.17	1		966	94	263	139.71	216.27	1
	967	66	4	152.89	210.97	1		967	94	264	140.94	216.79	1
	968	66	5	152.87	211.05	1		968	94	265	140.04	216.24	1
	969	66	6	153.33	208.94	1		969	94	266	140.21	216.11	1
	970	66	7	152.72	205.9	1		970	94	267	139.71	216.93	1
	971	66	8	151.05	210.1	1		971	94	268	139.77	217.27	1
	972	67	5	127.83	171.88	1		972	94	269	136.94	216.24	1
	973	67	6	125.11	172.07	1		973	94	270	139.86	216.64	1
	974	67	7	125.67	174.84	1		974	94	271	139.09	216.82	1
	975	67	8	127.91	169.87	1		975	95	294	139.15	216.9	1
	976	67	9	128.29	169.86	1		976	95	295	140.76	216.27	1
	977	67	10	127.75	168.17	1		977	95	296	140.09	217.21	1
	978	67	11	126.23	169.65	1		978	95	297	137.26	217.91	1
	979	67	12	127.87	170.73	1		979	95	298	139.42	217.03	1
	980	67	13	128.86	170.75	1		980	95	299	139.92	216.95	1
	981	67	14	126.81	169.17	1		981	96	320	141.88	206.8	1
	982	68	7	186.75	94.35	1		982	96	321	143.08	212.18	1
	983	68	8	186.86	94.8	1		983	96	322	142.22	215.24	1
	984	68	9	186.3	94.7	1		984	96	323	137.85	215.23	1
	985	68	10	186.09	94.79	1		985	96	324	139.98	218.23	1
	986	68	11	186.78	94.83	1		986	96	325	138.17	221.01	1
	987	68	12	186.17	93.98	1		987	96	326	136.18	219.79	1
	988	69	10	171.19	150.87	1		988	96	327	134.84	220.09	1
	989	69	11	167.93	152.61	1		989	96	328	133.9	221.88	1
	990	69	12	166.93	156.17	1		990	96	329	133.28	221.06	1
	991	69	13	167.04	152.24	1		991	96	330	134.08	216.24	1
	992	69	14	167.08	154.73	1		992	96	331	133.88	219.26	1
	993	69	15	168.65	152.19	1		993	97	321	136.84	216.22	1
	994	70	84	124.37	188.21	1		994	97	322	136.67	217.69	1
	995	70	85	124.21	187.89	1		995	97	323	132.88	215.11	1
	996	70	86	124.27	187.91	1		996	97	324	136.09	217.63	1
	997	70	87	124.16	187.89	1		997	97	325	136.78	212.8	1
	998	70	88	124.32	188.1	1		998	97	326	140.59	214.01	1
	999	70	89	124.77	188.01	1		999	98	357	139.81	217.81	1
	1000	70	90	124.08	187.96	1		1000	98	358	139.83	217.24	1
	1001	70	91	124.29	187.99	1		1001	98	359	136.96	219.8	1
	1002	70	92	123.89	188.31	1		1002	98	360	137.67	221.04	1
	1003	71	104	124.21	187.83	1		1003	98	361	136.73	219.14	1
	1004	71	105	124.05	187.85	1		1004	98	362	138.72	218.81	1
	1005	71	106	124.06	188.33	1		1005	98	363	140.56	216.96	1
	1006	71	107	123.92	188.11	1		1006	98	364	138.93	217.74	1
	1007	71	108	123.92	188.06	1		1007	99	372	137.86	220.88	1
	1008	71	109	124.13	187.81	1		1008	99	373	140.05	216.77	1
	1009	71	110	124.08	188.14	1		1009	99	374	139.67	216.28	1
	1010	71	111	123.2	188.63	1		1010	99	375	139.75	216.79	1
	1011	71	112	123.23	188.14	1		1011	99	376	139.78	217.81	1
	1012	71	113	123.8	188.15	1		1012	99	377	137.19	217.96	1
	1013	71	114	123.86	188.26	1		1013	99	378	138.86	218.81	1
	1014	71	115	123.85	188.18	1		1014	99	379	133.85	221.69	1
	1015	71	116	123.21	188.64	1		1015	99	380	134.11	220.99	1
	1016	71	117	123.7	188.16	1		1016	100	389	138.95	216.85	1
	1017	71	118	123.07	188.7	1		1017	100	390	135.98	215.85	1
	1018	71	119	123.34	188.05	1		1018	100	391	139.74	217.01	1
	1019	71	120	123.72	187.87	1		1019	100	392	139.18	215.24	1
	1020	71	121	123.83	188.32	1		1020	100	393	137.27	213.89	1
	1021	71	123	123.8	188.2	1		1021	100	394	134.91	217.29	1
	1022	71	124	123.22	188.19	1		1022	101	395	140.99	216.68	1
	1023	71	125	123.62	188.03	1		1023	101	396	140.32	216.02	1
	1024	71	126	123.72	188.15	1		1024	101	397	140.73	217.78	1
	1025	71	127	123.34	188.14	1		1025	101	398	139.13	217.63	1
	1026	71	128	123.8	188.16	1		1026	101	399	135.01	219.73	1
	1027	72	1	34.94	24.6	1		1027	101	400	133.86	220.09	1
	1028	72	2	39.75	21.06	1		1028	101	401	137.77	222.91	1
	1029	72	3	39.78	19.83	1		1029	101	402	139.8	218.99	1
	1030	72	4	39.12	21.69	1		1030	101	403	138.14	220.78	1
	1031	72	5	37.82	16.11	1		1031	102	419	134.95	219.9	1
	1032	72	6	38.75	11.16	1		1032	102	420	136.17	219.66	1
	1033	73	1	90.81	157.18	1		1033	102	421	136.8	214.74	1
	1034	73	2	90.68	157.94	1		1034	102	422	139.31	216.16	1
	1035	73	3	90.12	157.14	1		1035	102	423	142.63	221.01	1
	1036	73	4	89.19	156.06	1		1036	102	424	140.09	220.69	1
	1037	73	5	90.84	156.91	1		1037	102	425	141.88	221.88	1
	1038	73	6	91.25	157.27	1		1038	103	444	140.84	216.92	1
	1039	73	7	90.07	156.93	1		1039	103	445	139.92	216.37	1
	1040	73	8	90.19	156.79	1		1040	103	446	137.74	219.04	1
	1041	73	9	89.32	156.11	1		1041	103	447	138.86	220.8	1
	1042	73	10	90.12	156.91	1		1042	103	448	139.3	217.11	1
	1043	73	11	90.03	156.31	1		1043	103	449	139.11	221.72	1
	1044	73	12	91.28	157.1	1		1044	103	450	139.99	216.88	1
	1045	74	3	110.72	52.14	1		1045	103	451	139.13	218.21	1
	1046	74	4	108.08	51.14	1		1046	103	452	140.8	216.89	1
	1047	74	5	105.24	49.13	1		1047	104	458	138.72	221.14	1
	1048	74	6	105.21	50.74	1		1048	104	459	136.32	222.88	1
	1049	74	7	108.02	52.2	1		1049	104	460	136.85	222.16	1
	1050	74	8	107.83	50.97	1		1050	104	461	137.11	222.2	1
	1051	74	9	108.1	50.82	1		1051	104	462	139.13	221.93	1
	1052	74	10	107.24	49.67	1		1052	104	463	140.16	217.29	1
	1053	74	11	106.72	49.17	1		1053	104	464	140.03	216.95	1
	1054	74	12	108.02	50.14	1		1054	104	465	140.91	216.29	1
	1055	74	13	107.89	50.68	1		1055	104	466	142.64	216.84	1
	1056	74	14	108	50.15	1		1056	105	478	141.8	214.8	1
	1057	74	15	108.04	49.77	1		1057	105	479	141.9	215.95	1
	1058	74	16	108.88	50.18	1		1058	105	480	140.97	216.67	1
	1059	74	17	108.74	50.24	1		1059	105	481	139.73	217.27	1
	1060	74	18	106.09	49.24	1		1060	105	482	138.28	211.91	1
	1061	74	19	106.85	48.9	1		1061	105	483	139.98	216.77	1
	1062	74	20	105.02	48.38	1		1062	106	497	144.02	209.95	1
	1063	74	21	105.31	48.38	1		1063	106	498	145.69	208.86	1
	1064	74	22	106.27	49.96	1		1064	106	499	142.9	211.8	1
	1065	74	23	107.89	48.28	1		1065	106	500	143.18	210.76	1
	1066	75	11	154.86	163.37	1		1066	106	501	143.87	211.22	1
	1067	75	12	155.19	164.01	1		1067	106	502	143.73	210.86	1
	1068	75	13	156.8	168.83	1		1068	106	503	141.9	210.9	1
	1069	75	14	158.87	166.7	1		1069	106	504	140.09	215.06	1
	1070	75	15	156.15	164.82	1		1070	106	505	142.71	211.06	1
	1071	75	16	155.62	165.08	1		1071	106	506	143.03	210.12	1
	1072	75	17	152.24	166.06	1		1072	106	507	142.77	211.16	1
	1073	75	18	155.01	165.72	1		1073	106	508	143.02	209.83	1
	1074	76	12	39.31	21.11	1		1074	106	509	141.9	211.77	1
	1075	76	13	39.24	21.19	1		1075	106	510	142.91	209.7	1
	1076	76	14	39.3	21.26	1		1076	106	511	142.87	211.14	1
	1077	76	15	39.01	21.29	1		1077	106	512	142.08	211.32	1
	1078	76	16	34.14	20.71	1		1078	106	513	142.84	210.83	1
	1079	76	17	32.03	21.76	1		1079	107	512	138.89	221.14	1
	1080	77	12	134.08	152.18	1		1080	107	513	138.27	218.13	1
	1081	77	13	136.85	150.13	1		1081	107	514	139.16	217.2	1
	1082	77	14	137.12	151.22	1		1082	107	515	139.01	216.81	1
	1083	77	15	136.36	146.04	1		1083	107	516	140.68	216.98	1
	1084	77	16	137.13	147.91	1		1084	107	517	140.12	211.25	1
	1085	77	17	136.94	148.26	1		1085	107	518	142.07	211.68	1
	1086	77	18	137.09	149.07	1		1086	107	519	143.82	214.81	1
	1087	77	21	138.1	148.11	1		1087	108	521	143.11	209.05	1
	1088	77	22	138.25	148.17	1		1088	108	522	141.91	210.15	1
	1089	77	23	137.19	149.1	1		1089	108	523	142.89	211.13	1
	1090	77	24	138.96	148.12	1		1090	108	524	141.21	211.92	1
	1091	77	25	137.39	149.07	1		1091	108	525	141.9	208.06	1
	1092	77	26	138.27	148.86	1		1092	108	526	142.67	212.11	1
	1093	77	27	138.1	148.91	1		1093	108	527	140.89	212.88	1
	1094	77	28	137.18	149.21	1		1094	109	538	139.16	216.94	1
	1095	77	29	137.17	148.86	1		1095	109	539	138.8	217.06	1
	1096	77	30	137.21	148.25	1		1096	109	540	141.81	214.15	1
	1097	77	31	137.14	148.13	1		1097	109	541	143.8	211.2	1
	1098	77	32	135.15	146.83	1		1098	109	542	140.04	215.23	1
	1099	77	33	136.97	149.04	1		1099	109	543	142.08	213.82	1
	1100	77	34	136.35	148.82	1		1100	109	544	141.89	208.16	1
	1101	78	14	89.22	156.8	1		1101	109	545	142.16	210.93	1
	1102	78	15	91.04	157.74	1		1102	109	546	142.24	209.94	1
	1103	78	16	90.86	156	1		1103	109	547	142.04	212.18	1
	1104	78	17	91.68	157.94	1		1104	110	574	142.97	209.78	1
	1105	78	18	90.75	157.11	1		1105	110	575	142.87	210.81	1
	1106	78	19	90.87	156.35	1		1106	110	576	142.91	210.31	1
	1107	78	20	90.85	157.15	1		1107	110	577	142.01	210.91	1
	1108	78	21	90.06	157.67	1		1108	110	578	142.7	210.07	1
	1109	78	22	90.98	157.32	1		1109	110	579	142.84	210.32	1
	1110	78	23	89.92	156.79	1		1110	110	580	142.19	208.73	1
	1111	78	24	89.23	156.8	1		1111	110	581	142.15	210.67	1
	1112	78	25	90.11	155.99	1		1112	110	582	141.88	210.26	1
	1113	78	26	89.06	156.3	1		1113	110	583	141.75	212.91	1
	1114	78	27	88.26	156.83	1		1114	110	584	143.16	210.2	1
	1115	78	28	90.97	155.96	1		1115	111	599	142.88	210.34	1
	1116	78	29	89.14	156.74	1		1116	111	600	142.28	209.04	1
	1117	78	30	89.35	155.96	1		1117	111	601	142.81	210.89	1
	1118	78	31	92.08	156.7	1		1118	111	602	142.65	210.99	1
	1119	78	32	90.15	155.84	1		1119	111	603	143.11	212.05	1
	1120	78	33	90.79	156.2	1		1120	111	604	144.66	211.9	1
	1121	78	34	92.88	158	1		1121	111	605	143.8	210.16	1
	1122	78	35	91.94	155.77	1		1122	111	606	142.34	211.01	1
	1123	78	36	92.06	156.19	1		1123	112	661	137.02	209.63	1
	1124	78	37	91.72	156.22	1		1124	112	662	141.17	212.81	1
	1125	78	42	91.92	156.71	1		1125	112	663	140.23	217	1
	1126	78	43	91.77	156.22	1		1126	112	664	140.33	215.92	1
	1127	78	44	92.06	156.24	1		1127	112	665	140.86	216.29	1
	1128	78	45	91.83	156.2	1		1128	112	666	139.06	217.59	1
	1129	78	46	92.79	157.09	1		1129	113	672	142.65	207.9	1
	1130	78	47	92.31	156.14	1		1130	113	673	141.35	212.94	1
	1131	78	48	92.12	156.66	1		1131	113	674	141.17	213.23	1
	1132	78	49	92.13	156.68	1		1132	113	675	138.91	216.68	1
	1133	78	50	92.82	156.34	1		1133	113	676	141.22	213.09	1
	1134	79	17	39.09	21.34	1		1134	113	677	139.9	216.07	1
	1135	79	18	38.93	21.79	1		1135	113	678	140	217.18	1
	1136	79	19	38.92	21.66	1		1136	113	679	139.84	217.9	1
	1137	79	20	38.82	20.94	1		1137	114	704	140.28	213.92	1
	1138	79	21	38.23	20.9	1		1138	114	705	139.81	216.21	1
	1139	79	22	39.15	21.19	1		1139	114	706	139.69	217.18	1
	1140	79	23	39.34	21.26	1		1140	114	707	138.63	218.86	1
	1141	79	24	39.27	20.87	1		1141	114	708	137.15	219.32	1
	1142	79	25	39.24	21.18	1		1142	114	709	136.86	220.02	1
	1143	80	42	145.07	156.19	1		1143	114	710	136.2	219.09	1
	1144	80	43	144.31	156.21	1		1144	114	711	136.95	216.69	1
	1145	80	44	143.69	154.93	1		1145	114	712	134.8	221.97	1
	1146	80	45	144.89	155.17	1		1146	115	743	143.06	214.86	1
	1147	80	46	144.67	155.02	1		1147	115	744	138.12	216.75	1
	1148	80	47	147.24	153.16	1		1148	115	745	137.19	216.17	1
	1149	80	48	143.71	156.78	1		1149	115	746	139.26	216.04	1
	1150	80	49	144.86	155.76	1		1150	115	747	136.83	217.14	1
	1151	81	56	105.14	51.73	1		1151	115	748	138.85	217.81	1
	1152	81	57	106.98	52.82	1		1152	115	749	140.02	216.73	1
	1153	81	58	109.94	55.11	1		1153	115	750	141.63	215.07	1
	1154	81	59	109.14	53.26	1		1154	116	795	139.11	217.21	1
	1155	81	60	109.22	54.19	1		1155	116	796	138.71	219.92	1
	1156	81	61	108.93	49.34	1		1156	116	797	141.29	217.03	1
	1157	82	1	49.15	145.75	1		1157	116	798	140.88	212.12	1
	1158	82	2	49.31	145.97	1		1158	116	799	140.81	214.9	1
	1159	82	3	49.83	145.63	1		1159	116	800	139.78	217.11	1
	1160	82	4	49.74	145.74	1		1160	117	891	143.83	205.82	1
	1161	82	5	50.12	145.3	1		1161	117	892	142.84	207.38	1
	1162	82	6	49.82	145.25	1		1162	117	893	144.03	209.36	1
	1163	82	7	49.18	145.27	1		1163	117	894	141.7	212.97	1
	1164	82	8	49.15	145.73	1		1164	117	895	140.79	213.95	1
	1165	82	9	48.71	144.31	1		1165	117	896	138.05	211.27	1
	1166	82	10	48.98	145.35	1		1166	118	960	135.75	216.81	1
	1167	82	11	48.89	145.75	1		1167	118	961	134.23	214.93	1
	1168	82	12	48.29	145.85	1		1168	118	962	140.01	215.29	1
	1169	82	13	49.24	145.83	1		1169	118	963	142.69	214.94	1
	1170	82	14	48.87	146.19	1		1170	118	964	141.77	214.93	1
	1171	82	15	49.15	145.91	1		1171	118	965	136.02	215.93	1
	1172	82	16	49.98	143.3	1		1172	119	987	142.33	210.98	1
	1173	82	17	49.99	144.83	1		1173	119	988	139.86	215.92	1
	1174	82	18	49.7	146.21	1		1174	119	989	138.9	217.72	1
	1175	82	19	49.13	145.86	1		1175	119	990	140.9	216.4	1
	1176	82	20	49.76	145.13	1		1176	119	991	141.24	213.12	1
	1177	82	21	49.02	146.07	1		1177	119	992	141.98	215.71	1
	1178	82	23	49.76	145.78	1		1178	119	993	140.1	215.84	1
	1179	82	24	49.65	145.21	1		1179	119	994	141.8	214.16	1
	1180	82	25	49.31	146.85	1		1180	119	995	141.88	213.78	1
	1181	82	26	48.97	146.76	1		1181	119	996	141.86	212.86	1
	1182	82	27	49.18	144.88	1		1182	119	997	142.84	213.11	1
	1183	82	28	49.72	143.17	1		1183	119	998	142.14	211.34	1
	1184	82	29	51.07	146.05	1		1184	119	999	142.83	210.97	1
	1185	83	4	78.98	130.56	1		1185	119	1000	143.25	210.07	1
	1186	83	5	81.77	131.02	1		1186	120	1	150.05	133.21	1
	1187	83	6	81.7	132.19	1		1187	120	2	149.22	132.84	1
	1188	83	7	82.25	130.15	1		1188	120	3	148.14	131.66	1
	1189	83	8	81.78	131.08	1		1189	120	4	148.9	129.87	1
	1190	83	9	80.75	131.92	1		1190	120	5	145.71	131.88	1
	1191	83	10	79.9	131.4	1		1191	120	6	147.99	131.24	1
	1192	83	11	80.13	126.87	1		1192	120	7	144.77	132.08	1
	1193	83	12	82.04	126.74	1		1193	120	8	145.19	132.71	1
	1194	84	10	83.02	133.1	1		1194	120	12	146.79	132.94	1
	1195	84	11	83.98	133.28	1		1195	120	13	145.17	132.68	1
	1196	84	12	80.74	130.92	1		1196	120	14	145.9	132.04	1
	1197	84	13	81.02	129.82	1		1197	120	15	146.83	132.02	1
	1198	84	14	80.83	127.08	1		1198	120	16	148.02	128.98	1
	1199	84	15	81.86	125.9	1		1199	120	17	146.08	131.99	1
	1200	85	1	118.21	188.01	1		1200	120	18	147.92	132.24	1
	1201	85	2	116.18	186.36	1		1201	121	1	152.19	148.99	1
	1202	85	3	115.13	184.08	1		1202	121	2	154.71	153.17	1
	1203	85	4	115.16	185.21	1		1203	121	3	154.61	153.81	1
	1204	85	5	116.86	186.25	1		1204	121	4	153.89	152.79	1
	1205	85	6	115.68	184.92	1		1205	121	5	155.88	153.72	1
	1206	85	7	114.05	185.12	1		1206	121	6	155.27	154.85	1
	1207	85	8	116.24	185.05	1		1207	122	8	154.22	153.01	1
	1208	85	9	115.88	184.76	1		1208	122	9	155.83	155	1
	1209	85	10	115.1	183.94	1		1209	122	10	154.69	153.05	1
	1210	85	11	115.16	183.87	1		1210	122	11	154.9	153.37	1
	1211	85	12	115.21	183.36	1		1211	122	12	154.95	154.03	1
	1212	85	13	115.1	183.67	1		1212	122	13	154.19	153.06	1
	1213	85	14	114.25	185.85	1		1213	122	14	154.39	153.1	1
	1214	85	15	115.69	182.99	1		1214	122	15	154.9	154.24	1
	1215	85	16	116.08	185.12	1		1215	122	16	154.78	153.24	1
	1216	85	17	116.17	184.01	1		1216	122	18	154.69	153.75	1
	1217	85	18	115.26	185.09	1		1217	122	19	154.3	152.14	1
	1218	85	19	114.99	185.19	1		1218	122	20	154.04	152.65	1
	1219	85	20	114.87	184.13	1		1219	122	21	154.77	153.19	1
	1220	85	21	115.38	183.9	1		1220	122	22	154.16	152.89	1
	1221	85	22	114.17	182.29	1		1221	122	23	154.85	153.8	1
	1222	85	23	115.23	182.97	1		1222	122	24	154.65	153.07	1
	1223	85	24	115.1	184.32	1		1223	122	25	155.6	153.14	1
	1224	85	25	115.08	183.14	1		1224	122	26	154.71	154.78	1
	1225	85	26	115.36	183.08	1		1225	122	27	155.36	152.99	1
	1226	85	27	116.09	184.8	1		1226	122	28	154.81	153.19	1
	1227	85	28	115.01	183.4	1		1227	123	8	190.24	118.12	1
	1228	85	29	115.92	185.22	1		1228	123	9	190.18	117.18	1
	1229	85	30	116.32	184.4	1		1229	123	10	190.56	122.04	1
	1230	85	31	116.75	185.78	1		1230	123	11	187.91	124.21	1
	1231	85	32	116.01	184.24	1		1231	123	12	189.62	124.14	1
	1232	85	33	115.19	183.26	1		1232	123	13	186.24	124.75	1
	1233	85	34	117.93	184.1	1		1233	124	20	143.98	131.19	1
	1234	85	35	115.1	183.19	1		1234	124	21	145.2	131.91	1
	1235	85	36	116.39	182.9	1		1235	124	22	146.86	132.14	1
	1236	85	37	116.21	183.78	1		1236	124	23	146.67	131.17	1
	1237	85	38	116.37	183.87	1		1237	124	24	145.07	132.78	1
	1238	85	39	114.27	183.14	1		1238	124	25	147.31	132.29	1
	1239	85	40	115.23	183.82	1		1239	124	26	147.86	132.64	1
	1240	85	41	115.73	183.91	1		1240	124	27	146.83	132.76	1
	1241	85	42	115.1	182.81	1		1241	124	28	147.81	131.86	1
	1242	85	43	115.99	184.67	1		1242	124	29	145.27	133.16	1
	1243	85	44	117.22	185.83	1		1243	124	30	148.14	132.93	1
	1244	85	45	116.99	184.79	1		1244	124	31	148.89	131.87	1
	1245	85	46	116.77	185.1	1		1245	125	34	189.99	116.26	1
	1246	85	47	116.81	183.9	1		1246	125	35	188.86	120.21	1
	1247	85	48	117.06	183.29	1		1247	125	36	188.83	123.76	1
	1248	85	49	118.13	184.7	1		1248	125	37	188.29	123.26	1
	1249	85	50	116.84	184.82	1		1249	125	38	188.75	121.83	1
	1250	85	51	115.15	184.3	1		1250	125	39	189.19	121.05	1
	1251	85	52	116.03	183.07	1		1251	125	40	189.75	123.12	1
	1252	85	53	117.21	184.97	1		1252	125	41	189.75	124.11	1
	1253	85	54	116.72	186.88	1		1253	125	42	189.3	123.84	1
	1254	85	55	115.91	184.11	1		1254	125	43	188.09	124.27	1
	1255	85	56	115.26	183.21	1		1255	126	48	190.99	116.84	1
	1256	85	57	115.8	183.75	1		1256	126	49	192.86	116.78	1
	1257	85	58	115.8	184.16	1		1257	126	50	190.79	117.07	1
	1258	85	59	115.87	183.64	1		1258	126	51	190.98	117.98	1
	1259	85	60	115.36	183.05	1		1259	126	52	190.1	120.16	1
	1260	85	61	114.23	183.16	1		1260	126	53	192.07	117.2	1
	1261	85	62	116.98	185.7	1		1261	126	54	192.16	116.93	1
	1262	85	63	115.78	184.2	1		1262	126	55	195.14	112.19	1
	1263	85	64	116.2	184	1		1263	126	56	197.07	113.98	1
	1264	85	65	116.18	184.77	1		1264	126	57	195.24	114.09	1
	1265	85	66	115.74	183.92	1		1265	127	55	138.83	127.7	1
	1266	85	67	115.75	183.73	1		1266	127	56	137.77	126.07	1
	1267	85	73	115.2	183.01	1		1267	127	57	137.97	123.74	1
	1268	85	74	116.05	183.76	1		1268	127	58	137.99	124.13	1
	1269	85	75	115.21	182.95	1		1269	127	59	138.21	127.75	1
	1270	85	76	116.75	184.95	1		1270	127	60	136.32	126.89	1
	1271	85	77	116.02	183.26	1		1271	127	61	137.25	125.64	1
	1272	85	78	116.74	183.75	1		1272	127	62	136.04	126.63	1
	1273	85	79	117.18	181.91	1		1273	127	63	136.26	125.81	1
	1274	85	84	116.07	183.29	1		1274	127	64	136.21	127.77	1
	1275	85	85	115.75	182.03	1		1275	127	65	137.28	127.93	1
	1276	85	86	115.6	182.85	1		1276	127	66	138.08	127.85	1
	1277	85	87	116.18	183.29	1		1277	127	67	139.05	128.11	1
	1278	85	88	116.8	184.74	1		1278	127	68	138.12	127.32	1
	1279	85	89	116.26	183.91	1		1279	127	69	137.86	127.29	1
	1280	85	90	115.21	183.31	1		1280	127	70	137.94	127.72	1
	1281	85	92	113.77	183.77	1		1281	127	71	138.84	127.83	1
	1282	85	93	115.98	184.76	1		1282	127	72	137.99	127.9	1
	1283	85	94	116.75	183.76	1		1283	127	73	138.9	127.65	1
	1284	85	95	120.98	186.99	1		1284	127	74	138.85	127.85	1
	1285	85	96	116.08	184.24	1		1285	127	75	137.26	126.79	1
	1286	85	97	115.32	183.91	1		1286	127	76	139.64	128	1
	1287	86	6	78.77	102.71	1		1287	127	77	139.19	127.22	1
	1288	86	7	78.97	102.79	1		1288	127	78	141.01	127.29	1
	1289	86	8	77.13	102.87	1		1289	127	79	139.96	128.73	1
	1290	86	9	79.69	104.78	1		1290	127	80	141.17	128.3	1
	1291	86	10	76.96	103.97	1		1291	127	81	140.12	127.73	1
	1292	86	11	78.27	102.8	1		1292	127	82	140.22	127.83	1
	1293	86	12	78.9	102.85	1		1293	127	83	139.82	127.04	1
	1294	86	13	78.95	102.33	1		1294	127	84	139.86	126.91	1
	1295	86	14	78.14	102.79	1		1295	127	85	141.04	127.03	1
	1296	87	8	134.05	72.84	1		1296	127	86	140.72	128.11	1
	1297	87	9	134.96	73.06	1		1297	127	87	140.04	126.95	1
	1298	87	10	131.06	71.8	1		1298	127	88	140.69	126.8	1
	1299	87	11	132.36	71.97	1		1299	127	89	141.94	126.86	1
	1300	87	12	131.02	71.84	1		1300	127	90	140.7	126.91	1
	1301	87	13	135.11	72.85	1		1301	127	91	141.03	126.27	1
	1302	87	14	131.35	70.06	1		1302	127	92	141.1	126.17	1
	1303	87	15	134.16	67.13	1		1303	127	93	141.2	125.85	1
	1304	87	16	136.19	67.17	1		1304	127	94	140.05	126.65	1
	1305	87	17	135.93	67.16	1		1305	127	95	139.26	126.97	1
	1306	88	13	136.32	62.2	1		1306	127	96	139.96	127.86	1
	1307	88	14	136.88	63.16	1		1307	127	97	140.12	126.8	1
	1308	88	15	135.19	63.06	1		1308	127	98	142.98	127.89	1
	1309	88	16	137.04	64.14	1		1309	127	99	147.16	131.97	1
	1310	88	17	135.84	63	1		1310	127	100	146.03	129.68	1
	1311	88	18	136.07	62.22	1		1311	127	101	148.67	130.26	1
	1312	88	19	136.07	66.19	1		1312	127	102	150.8	134.74	1
	1313	88	20	140.74	66.27	1		1313	127	103	149.01	135	1
	1314	88	21	138.1	65.19	1		1314	127	104	149.08	134.12	1
	1315	88	22	136.75	67.17	1		1315	127	105	149.25	132.99	1
	1316	88	23	138.13	66.15	1		1316	127	106	149.87	134.12	1
	1317	88	24	136.91	66.66	1		1317	127	107	152.8	137.25	1
	1318	88	25	136.21	68.78	1		1318	127	108	149.61	134.78	1
	1319	88	26	135.73	71.79	1		1319	127	109	147.12	130.67	1
	1320	89	22	120.3	189.8	1		1320	127	110	146.7	131.81	1
	1321	89	23	120.79	190.9	1		1321	127	111	147.19	130.85	1
	1322	89	24	120.96	190.72	1		1322	127	112	147.07	131.67	1
	1323	89	25	120.36	189.7	1		1323	127	113	147.96	131.81	1
	1324	89	26	115.76	186.86	1		1324	127	114	146	130.98	1
	1325	89	27	117.85	190.73	1		1325	127	115	144.15	131.78	1
	1326	89	28	115.83	189.8	1		1326	127	116	146.13	130.08	1
	1327	90	25	132.15	61.9	1		1327	127	117	147.18	131.87	1
	1328	90	26	137.14	64.97	1		1328	127	118	147.84	133.9	1
	1329	90	27	135.89	67.98	1		1329	127	119	147.02	131.4	1
	1330	90	28	136.16	66.8	1		1330	127	120	146.26	131.06	1
	1331	90	29	136.06	65.79	1		1331	127	121	145.25	130.96	1
	1332	90	30	136.03	66.87	1		1332	127	122	145.11	130.07	1
	1333	90	31	138.98	65.22	1		1333	127	123	144.74	130.12	1
	1334	90	32	136.26	62.88	1		1334	127	124	145.92	129.15	1
	1335	90	33	135.86	60.98	1		1335	127	125	145.69	130.89	1
	1336	91	35	135.9	70.22	1		1336	127	126	148.88	132.04	1
	1337	91	36	136.31	65.13	1		1337	127	127	145.06	129.82	1
	1338	91	37	137.3	66.03	1		1338	127	128	144.97	131.16	1
	1339	91	38	136.18	65.89	1		1339	127	129	143.76	130.96	1
	1340	91	39	139.17	67.15	1		1340	127	130	144.95	130.75	1
	1341	91	40	137.21	66.94	1		1341	127	131	148	131.24	1
	1342	91	41	140.32	67.05	1		1342	127	132	148.75	131.18	1
	1343	91	42	135.28	67.81	1		1343	127	133	148.23	131.95	1
	1344	91	43	139	66.67	1		1344	127	134	148.58	132.03	1
	1345	91	44	140.76	67.15	1		1345	127	135	146.74	131.85	1
	1346	92	42	101.9	193.06	1		1346	127	136	145.18	134.1	1
	1347	92	43	103.24	192.09	1		1347	128	64	146.78	130.22	1
	1348	92	44	104.75	192.29	1		1348	128	65	145.34	130.05	1
	1349	92	45	110.16	192.63	1		1349	128	66	146.8	132.23	1
	1350	92	46	107.99	187.1	1		1350	128	67	144.91	131.77	1
	1351	92	47	107.72	182.87	1		1351	128	68	144.88	131.73	1
	1352	93	44	137.1	67.2	1		1352	128	69	145.81	130.24	1
	1353	93	45	136.99	66.79	1		1353	128	70	144.78	130.83	1
	1354	93	46	135.64	62.96	1		1354	129	73	189.89	117.2	1
	1355	93	47	136.69	60.1	1		1355	129	74	189.59	119.06	1
	1356	93	48	136.36	62.99	1		1356	129	75	189.08	122.08	1
	1357	93	49	136.74	68.65	1		1357	129	76	189.21	119.88	1
	1358	93	50	136.82	67.12	1		1358	129	77	189.12	121.15	1
	1359	93	51	137.15	67.98	1		1359	129	78	188.31	121.72	1
	1360	94	1	52.93	126.81	1		1360	129	79	189.28	119.75	1
	1361	94	2	54.79	125.17	1		1361	129	80	189.15	120.13	1
	1362	94	3	53.84	125.76	1		1362	129	81	189.88	119.2	1
	1363	94	4	51.85	123.93	1		1363	129	82	189.16	120	1
	1364	94	5	52.66	125.81	1		1364	129	83	189.2	119.22	1
	1365	94	6	53.24	124.94	1		1365	129	84	190.07	118.31	1
	1366	94	7	53.82	125.19	1		1366	129	85	189.64	120.84	1
	1367	94	8	52.71	125	1		1367	129	86	189.72	117.93	1
	1368	94	9	53.74	126.69	1		1368	129	87	192.89	119	1
	1369	94	10	54.92	126.17	1		1369	129	88	189.97	121.36	1
	1370	94	11	54.12	126.61	1		1370	130	98	191.01	112.41	1
	1371	94	12	55.71	126.64	1		1371	130	99	190.06	116.21	1
	1372	94	13	54.29	126.14	1		1372	130	100	190.8	121.77	1
	1373	94	14	54.84	126.66	1		1373	130	101	188.13	122.09	1
	1374	94	15	54.69	125.81	1		1374	130	102	189.84	124.6	1
	1375	94	16	54	126.76	1		1375	130	103	188.09	124.09	1
	1376	94	17	54.65	124.87	1		1376	130	104	189.66	123.09	1
	1377	94	18	53.85	126.79	1		1377	130	105	188.37	125.07	1
	1378	94	19	54.07	126.22	1		1378	130	106	187.18	123.27	1
	1379	94	23	55.74	126.16	1		1379	130	107	188.05	122.17	1
	1380	94	24	54.83	125.17	1		1380	130	108	187.87	122.25	1
	1381	94	25	53.9	125.29	1		1381	131	99	138.23	124.08	1
	1382	94	26	54.16	125.82	1		1382	131	100	141.17	126.09	1
	1383	94	27	54.72	126.01	1		1383	131	101	143.9	128.84	1
	1384	94	28	50.79	122.97	1		1384	131	102	144.33	130.88	1
	1385	94	29	49.07	122.84	1		1385	131	103	145.27	129.16	1
	1386	94	30	49.82	125.22	1		1386	131	104	144.79	129.78	1
	1387	94	31	48.06	125.66	1		1387	132	103	189.83	118.99	1
	1388	94	32	49.15	125.32	1		1388	132	104	189.83	118.11	1
	1389	94	33	49.07	125.26	1		1389	132	105	189.73	117.94	1
	1390	94	34	50.01	124.99	1		1390	132	106	189.67	117.82	1
	1391	94	35	49.91	125.68	1		1391	132	107	189.33	118.29	1
	1392	94	36	48.93	124.94	1		1392	132	108	189.7	117.96	1
	1393	94	37	49.23	125.26	1		1393	132	109	189.86	117.18	1
	1394	94	38	51.08	125.66	1		1394	132	110	190.18	117.89	1
	1395	94	39	50.73	125.84	1		1395	132	111	189.27	116.92	1
	1396	94	40	50.62	125.13	1		1396	132	112	190.08	119.02	1
	1397	94	41	50.84	125.22	1		1397	132	113	190.09	117.22	1
	1398	95	1	100.84	133.91	1		1398	132	114	189.31	116.95	1
	1399	95	2	100.91	133.75	1		1399	133	115	190.96	123.82	1
	1400	95	3	101.84	133.88	1		1400	133	116	188.78	124.16	1
	1401	95	4	100.94	133.35	1		1401	133	117	189.15	124.77	1
	1402	95	5	101.24	133.8	1		1402	133	118	187.3	124.23	1
	1403	95	6	101.23	134.07	1		1403	133	119	189.66	123.22	1
	1404	95	7	101.01	134.16	1		1404	133	120	188.73	122.97	1
	1405	95	8	100.95	133.86	1		1405	133	121	186.97	123.73	1
	1406	95	9	100.66	133.88	1		1406	133	122	189.08	119.15	1
	1407	95	10	100.86	133.97	1		1407	133	123	190.22	117.29	1
	1408	95	12	100.88	133.33	1		1408	133	124	191.29	118.01	1
	1409	95	13	100.15	133.15	1		1409	133	125	189.98	117.81	1
	1410	95	14	100.39	133.83	1		1410	133	130	189.1	116.31	1
	1411	95	15	101.22	133.23	1		1411	133	131	191.22	116.65	1
	1412	95	16	100.81	133.22	1		1412	133	132	192.23	112.93	1
	1413	95	17	100.86	133.73	1		1413	133	133	190.13	113.25	1
	1414	95	18	100.78	134.04	1		1414	133	134	190.84	118.03	1
	1415	95	19	100.83	133.72	1		1415	133	135	191.09	112.32	1
	1416	95	20	100.66	133.76	1		1416	133	136	191.07	112.35	1
	1417	95	21	100.84	133.92	1		1417	133	137	191.88	112.99	1
	1418	95	22	101.1	133.14	1		1418	134	121	238.92	131.01	1
	1419	95	23	101.8	133.28	1		1419	134	122	239.1	130.19	1
	1420	95	25	101.11	133.16	1		1420	134	123	236.06	130.25	1
	1421	95	26	100.67	133.1	1		1421	134	124	237.66	129.92	1
	1422	95	27	100.6	133.1	1		1422	134	125	237.98	130.76	1
	1423	95	28	100.8	133.27	1		1423	134	126	236.94	130.09	1
	1424	95	29	101.21	133.33	1		1424	134	127	235.91	129.8	1
	1425	95	30	100.9	133.26	1		1425	134	128	238.75	129.07	1
	1426	95	31	101.01	133.05	1		1426	134	129	237.16	130.32	1
	1427	96	1	157.17	98.17	1		1427	134	130	236.33	130.02	1
	1428	96	2	157.88	97.22	1		1428	134	131	236.17	130.25	1
	1429	96	3	158.06	97.29	1		1429	134	132	234.99	131.75	1
	1430	96	4	158.16	96.26	1		1430	134	133	235.78	129.3	1
	1431	96	5	157.32	97.94	1		1431	135	139	190.66	118.07	1
	1432	96	6	157.86	97.19	1		1432	135	140	190.06	118.2	1
	1433	96	7	156.94	97.88	1		1433	135	141	189.28	117.7	1
	1434	96	8	157.99	97.34	1		1434	135	142	190.82	118.2	1
	1435	96	9	157.82	97.25	1		1435	135	143	190.28	120.11	1
	1436	96	10	157.7	96.99	1		1436	135	144	190.82	116.83	1
	1437	96	11	157.75	97.06	1		1437	135	145	189.84	118.2	1
	1438	96	12	154.94	99	1		1438	135	146	189.9	118.01	1
	1439	96	13	156.75	97.8	1		1439	135	147	189.71	117.11	1
	1440	96	14	157.28	98.02	1		1440	135	148	190.12	119.9	1
	1441	96	15	157.16	98.1	1		1441	135	149	193.24	119.92	1
	1442	96	16	157.69	96.94	1		1442	135	150	192.13	118.25	1
	1443	96	17	157.63	96.98	1		1443	135	151	189.34	117.1	1
	1444	96	18	155.82	98.96	1		1444	135	152	193.81	115.26	1
	1445	96	19	157.04	97.26	1		1445	136	146	144.26	131.24	1
	1446	96	20	157.78	97.34	1		1446	136	147	145.02	131.32	1
	1447	96	21	157.81	97.23	1		1447	136	148	144.27	130.23	1
	1448	96	22	157.75	97.26	1		1448	136	149	149.65	130.92	1
	1449	96	23	157.92	96.99	1		1449	136	150	149.9	130.93	1
	1450	96	24	157.99	97.27	1		1450	136	151	148.16	132.28	1
	1451	96	25	156.13	98.1	1		1451	136	152	146.05	132	1
	1452	96	26	157.03	97.73	1		1452	137	161	145.16	130.77	1
	1453	96	27	157.35	97.74	1		1453	137	162	147.99	132.24	1
	1454	96	28	158.18	96.33	1		1454	137	163	148.06	131.8	1
	1455	97	2	32.16	178.84	1		1455	137	164	145.98	131.82	1
	1456	97	3	33.89	181.74	1		1456	137	165	148.89	131.88	1
	1457	97	4	28.66	180.22	1		1457	137	166	148.27	132.15	1
	1458	97	5	31.83	179.21	1		1458	137	167	145.09	132.74	1
	1459	97	6	28.07	179.36	1		1459	137	168	147.92	131.93	1
	1460	97	7	33.1	179.44	1		1460	137	169	145.74	131.91	1
	1461	98	4	39.29	189.77	1		1461	138	197	149.14	132.73	1
	1462	98	5	37.66	184.8	1		1462	138	198	150.09	134.75	1
	1463	98	6	35.21	186.18	1		1463	138	199	149.22	132.13	1
	1464	98	7	34.12	186.94	1		1464	138	200	147.01	133.36	1
	1465	98	8	34.2	187.2	1		1465	138	201	147.39	133.01	1
	1466	98	9	32.73	186.66	1		1466	138	202	148.82	135.71	1
	1467	98	10	33.31	184.15	1		1467	138	203	146.24	134.01	1
	1468	98	11	32.83	185.16	1		1468	138	204	147.96	134.8	1
	1469	98	12	32.78	185.8	1		1469	138	205	147.87	134.97	1
	1470	98	13	31.33	184.99	1		1470	138	206	149.67	133.2	1
	1471	98	14	32.3	183.86	1		1471	138	207	148.67	136.05	1
	1472	98	15	31.12	178.38	1		1472	138	208	148.07	136.17	1
	1473	99	11	51.79	115.8	1		1473	138	209	148.15	135.84	1
	1474	99	12	53.82	116.11	1		1474	139	263	187.83	123.06	1
	1475	99	13	48.65	113.7	1		1475	139	264	189.98	121.22	1
	1476	99	14	49.77	116.97	1		1476	139	265	188.11	122.3	1
	1477	99	15	52.99	114.65	1		1477	139	266	192.69	122.28	1
	1478	99	16	50.87	114.03	1		1478	139	267	188.09	121.31	1
	1479	99	17	49.01	114.75	1		1479	139	268	186.76	123.64	1
	1480	100	16	40.09	183.8	1		1480	140	294	149.3	132.29	1
	1481	100	17	38.04	179.27	1		1481	140	295	147.85	133.73	1
	1482	100	18	37.94	179.29	1		1482	140	296	149.86	132.87	1
	1483	100	19	38.02	179.71	1		1483	140	297	148.7	133.07	1
	1484	100	20	39.89	181.87	1		1484	140	298	148.78	133.88	1
	1485	100	21	38.03	178.8	1		1485	140	299	149.41	134.18	1
	1486	100	22	36.24	177.1	1		1486	141	1	52.94	51.1	1
	1487	100	23	38.74	179.15	1		1487	141	2	53.68	50.85	1
	1488	100	24	39.8	179.78	1		1488	141	3	52.95	51.66	1
	1489	101	35	158.56	96.78	1		1489	141	4	52.93	50.84	1
	1490	101	36	157.16	97.21	1		1490	141	5	52.94	50.64	1
	1491	101	37	157.99	97.21	1		1491	141	6	53.21	51.59	1
	1492	101	38	157.99	96.88	1		1492	141	7	53.09	50.64	1
	1493	101	39	156.19	98.26	1		1493	141	8	53.02	51.29	1
	1494	101	40	158.1	97.17	1		1494	141	9	53.26	50.77	1
	1495	101	41	157.68	97.13	1		1495	141	10	53.04	50.74	1
	1496	101	42	158.18	96.93	1		1496	141	11	52.97	50.96	1
	1497	101	43	157.96	97.01	1		1497	141	12	52.76	51.21	1
	1498	101	44	155.85	99.08	1		1498	141	13	52.73	50.87	1
	1499	101	45	156.85	99.04	1		1499	141	14	52.74	50.88	1
	1500	101	46	156.16	98.29	1		1500	141	15	52.84	51.73	1
	1501	101	47	156.11	99.16	1		1501	141	16	52.64	50.93	1
	1502	101	48	157.12	98.08	1		1502	141	17	53.2	50.75	1
	1503	101	49	156.72	99.09	1		1503	141	19	52.92	50.88	1
	1504	102	36	42.8	118.34	1		1504	141	20	52.33	50.89	1
	1505	102	37	43.19	120.3	1		1505	141	21	52.92	50.86	1
	1506	102	38	42.26	121.05	1		1506	141	22	52.84	51.74	1
	1507	102	39	42.16	119.12	1		1507	141	23	52.8	51.2	1
	1508	102	40	43.27	120.89	1		1508	141	24	52.16	51.76	1
	1509	102	41	42.89	120.79	1		1509	141	25	52.86	51.17	1
	1510	102	42	42.15	118.97	1		1510	141	26	52.77	51.23	1
	1511	102	43	42.16	119.88	1		1511	141	27	53.07	51.67	1
	1512	102	44	42.89	118.7	1		1512	141	28	52.75	51.81	1
	1513	102	45	41.76	118.23	1		1513	142	1	55.18	45.77	1
	1514	102	46	41.91	118.66	1		1514	142	2	55.23	46.06	1
	1515	102	47	42.74	118.27	1		1515	142	3	54.2	45.77	1
	1516	102	48	44.04	119.32	1		1516	142	4	53.85	45.92	1
	1517	102	49	44.95	117.81	1		1517	142	5	54.13	45.81	1
	1518	102	50	44.88	118.77	1		1518	142	6	54.14	45.81	1
	1519	102	51	46.21	118.02	1		1519	142	7	54.09	45.78	1
	1520	103	40	100.82	133.27	1		1520	142	8	54.34	45.82	1
	1521	103	41	100.79	132.94	1		1521	142	9	53.9	45.65	1
	1522	103	42	101.11	133.74	1		1522	142	10	54.74	45.9	1
	1523	103	43	100.76	132.92	1		1523	142	11	54.12	44.77	1
	1524	103	44	100.77	133.15	1		1524	142	12	54.07	45.11	1
	1525	103	45	101.22	133.09	1		1525	142	13	56.01	45.71	1
	1526	103	46	100.26	133.25	1		1526	143	17	53.98	46.71	1
	1527	103	47	100.84	133.76	1		1527	143	18	54.97	45.82	1
	1528	103	48	100.27	133.29	1		1528	143	19	53.96	46.18	1
	1529	103	49	100.66	133.14	1		1529	143	20	54.07	45.9	1
	1530	103	50	101	133.22	1		1530	143	21	53.27	45.21	1
	1531	104	41	34.91	185.65	1		1531	143	22	54.16	45.21	1
	1532	104	42	35.04	186.69	1		1532	143	23	53.34	44.95	1
	1533	104	43	35.72	185.15	1		1533	143	24	54.22	44.74	1
	1534	104	44	35.22	186.99	1		1534	143	25	54.19	45.75	1
	1535	104	45	38.01	181.78	1		1535	143	26	54.41	45.9	1
	1536	104	46	38.2	184.09	1		1536	143	27	54.24	45.12	1
	1537	104	47	42.13	185.1	1		1537	143	28	53.84	45.03	1
	1538	105	47	29.88	184.95	1		1538	143	29	53.9	45.26	1
	1539	105	48	25.27	184.76	1		1539	143	30	54.24	45.23	1
	1540	105	49	29.09	185.57	1		1540	143	31	54.15	45.63	1
	1541	105	50	33.29	182.92	1		1541	143	32	53.73	45.27	1
	1542	105	51	35.17	181.97	1		1542	144	81	53.16	45.27	1
	1543	105	52	33.16	184.24	1		1543	144	82	53.98	45.33	1
	1544	105	53	31.27	183.73	1		1544	144	83	54.27	45.16	1
	1545	105	54	30.05	181.15	1		1545	144	84	54.86	45.37	1
	1546	105	55	31.64	181.09	1		1546	144	85	54.3	45.19	1
	1547	105	56	33.05	180.13	1		1547	144	86	54.81	45.09	1
	1548	105	57	32.61	182.19	1		1548	144	87	54.77	45.21	1
	1549	105	58	34.33	183.08	1		1549	145	83	55.8	49.13	1
	1550	106	53	44.3	117.16	1		1550	145	84	53.78	51.64	1
	1551	106	54	45.32	116.83	1		1551	145	85	54.13	51.72	1
	1552	106	55	43.19	117.16	1		1552	145	86	54.17	50.88	1
	1553	106	56	42.65	118.13	1		1553	145	87	54.9	51.26	1
	1554	106	57	40.28	121.81	1		1554	145	88	53.61	51.95	1
	1555	106	58	42.69	117.94	1		1555	145	89	54.08	51.29	1
	1556	106	59	43.71	119.76	1		1556	145	90	55	51.21	1
	1557	106	60	43.17	119.93	1		1557	145	91	54.95	51.32	1
	1558	106	61	42.89	119.29	1		1558	145	92	54.71	51.2	1
	1559	106	62	43.75	119.33	1		1559	145	93	53.24	51.24	1
	1560	106	63	42.74	119.07	1		1560	145	94	54.8	51.25	1
	1561	106	64	42.19	120.8	1		1561	146	106	53.35	51.01	1
	1562	106	65	42.62	120.86	1		1562	146	107	53.22	51.83	1
	1563	106	66	42.74	120.93	1		1563	146	108	53.7	51.32	1
	1564	106	68	42.13	121.7	1		1564	146	109	53.23	51.28	1
	1565	106	69	41.01	123.69	1		1565	146	110	52.98	51.23	1
	1566	106	70	40.02	120.88	1		1566	146	111	53.21	51.19	1
	1567	106	71	41.09	122.78	1		1567	146	112	53.35	50.97	1
	1568	106	72	41.33	122.22	1		1568	146	113	53.23	50.95	1
	1569	106	73	40.88	121.88	1		1569	146	114	53.07	51.64	1
	1570	106	74	40.01	122.17	1		1570	146	119	53.17	51.22	1
	1571	106	78	41.19	123.01	1		1571	146	120	53.32	50.91	1
	1572	106	79	41.67	123.16	1		1572	146	121	53.87	50.25	1
	1573	106	80	41.77	123.77	1		1573	146	122	53.81	50.92	1
	1574	106	81	41.64	121.99	1		1574	146	123	54.89	49.93	1
	1575	106	82	41.28	122.24	1		1575	146	124	53.95	50.83	1
	1576	106	83	39.26	121.26	1		1576	146	125	54.12	50.76	1
	1577	106	85	40.11	121.75	1		1577	146	126	53.92	51.34	1
	1578	106	86	41.17	120.83	1		1578	146	131	53.62	50.98	1
	1579	106	87	40.16	120.33	1		1579	146	132	53.1	51.28	1
	1580	106	88	38.87	119.8	1		1580	146	133	53.13	50.28	1
	1581	106	89	39.22	118.25	1		1581	146	134	53.25	51.21	1
	1582	106	90	38.41	117	1		1582	146	135	54.19	50.77	1
	1583	107	65	38.1	177.79	1		1583	146	136	54.11	50.13	1
	1584	107	66	40	181.03	1		1584	146	137	54.01	50.79	1
	1585	107	67	35.72	177.04	1		1585	146	138	53.67	51.07	1
	1586	107	68	40.83	174.34	1		1586	146	139	53.28	51.81	1
	1587	107	69	40.35	177.04	1		1587	146	140	53.93	51.33	1
	1588	107	70	39.99	178.94	1		1588	146	141	52.77	50.83	1
	1589	107	71	40.92	175.02	1		1589	146	142	53.76	51.03	1
	1590	108	71	112.82	169.88	1		1590	147	177	53.84	51.28	1
	1591	108	72	112.95	169.37	1		1591	147	178	52.16	51.35	1
	1592	108	73	112.99	169.29	1		1592	147	179	53.28	51.01	1
	1593	108	74	112.86	169.68	1		1593	147	180	53.33	50.74	1
	1594	108	75	113.03	169.98	1		1594	147	181	53.65	50.18	1
	1595	108	76	112.87	169.66	1		1595	147	182	53.35	50.83	1
	1596	108	77	112.88	169.35	1		1596	147	183	54.25	49.1	1
	1597	109	85	101.28	133.76	1		1597	148	1	158.26	148.91	1
	1598	109	86	101.15	133.18	1		1598	148	2	158.23	148.98	1
	1599	109	87	103.11	136.85	1		1599	148	3	157.9	148.68	1
	1600	109	88	102.12	133.73	1		1600	148	4	157.1	149.16	1
	1601	109	89	101.27	133.14	1		1601	148	5	157.71	149.18	1
	1602	109	90	102	133.64	1		1602	148	6	159.75	150.97	1
	1603	109	91	101.36	133.08	1		1603	149	235	217.08	55.23	1
	1604	109	92	101.34	133.04	1		1604	149	236	216.98	55.32	1
	1605	109	93	101.08	133.65	1		1605	149	237	216.13	55.4	1
	1606	109	94	101.83	133.72	1		1606	149	238	216.19	55.19	1
	1607	109	95	101.73	133.26	1		1607	149	239	216.74	55.28	1
	1608	109	96	101.1	133.21	1		1608	149	240	216.11	55.65	1
	1609	109	97	101.26	132.97	1		1609	149	241	217.13	55.35	1
	1610	109	98	101.02	133.28	1		1610	149	242	216.78	55.31	1
	1611	109	99	101.1	133.36	1		1611	149	243	216.92	55.67	1
	1612	109	100	101.22	133.12	1		1612	150	1	60.83	68.71	1
	1613	109	101	101.24	133.22	1		1613	150	2	62.24	69.39	1
	1614	109	102	101.15	133.21	1		1614	150	3	62.3	69.93	1
	1615	109	103	100.84	133.08	1		1615	150	4	62.73	70	1
	1616	109	104	102.92	133.81	1		1616	150	5	63.06	69.79	1
	1617	110	91	112.44	169.96	1		1617	150	6	62.73	69.94	1
	1618	110	92	112.09	170.22	1		1618	150	7	62.74	69.25	1
	1619	110	93	112.58	170.08	1		1619	150	8	62.69	69.24	1
	1620	110	94	112.18	169.88	1		1620	150	9	61.99	69.36	1
	1621	110	95	112.22	169.72	1		1621	150	10	61.89	69.24	1
	1622	110	96	112.76	169.1	1		1622	150	11	62.13	69.12	1
	1623	111	92	40.07	118.86	1		1623	150	12	61.73	69.25	1
	1624	111	93	40.82	116.9	1		1624	150	13	61.17	69.06	1
	1625	111	94	40.86	118.64	1		1625	150	14	62.11	69.7	1
	1626	111	95	39.99	118.22	1		1626	150	15	61.77	70.14	1
	1627	111	96	41.23	117.1	1		1627	150	16	61.01	70.02	1
	1628	111	97	40.21	117.71	1		1628	150	17	61.17	69.04	1
	1629	111	98	39.22	118	1		1629	150	19	60.91	70.08	1
	1630	111	99	39.59	117.97	1		1630	150	20	57.88	68.16	1
	1631	111	100	39.79	117.8	1		1631	150	21	57.92	67.83	1
	1632	111	101	39.64	117.92	1		1632	150	22	60.01	68.79	1
	1633	111	102	39.98	117.87	1		1633	150	23	60.8	69.14	1
	1634	111	103	38.72	117.13	1		1634	150	24	60	69.67	1
	1635	111	104	39.02	115.22	1		1635	150	25	58.99	68.38	1
	1636	111	105	39.94	114.13	1		1636	151	1	235.3	93.87	1
	1637	111	106	40.78	114.31	1		1637	151	2	235.26	93.72	1
	1638	111	107	42.79	115.22	1		1638	151	3	235.63	93.84	1
	1639	111	108	43.06	115.38	1		1639	151	4	235.75	93.17	1
	1640	111	109	43.71	115.85	1		1640	151	5	235.18	93.81	1
	1641	112	116	47.29	115.96	1		1641	151	6	235.87	93.83	1
	1642	112	117	47.81	115.76	1		1642	151	7	235.71	94.84	1
	1643	112	118	47.18	115.28	1		1643	151	8	235.32	93.21	1
	1644	112	119	47.22	115.71	1		1644	151	9	235.25	93.8	1
	1645	112	120	47.73	115.93	1		1645	151	10	235.25	94.1	1
	1646	112	121	47.85	115.05	1		1646	151	11	235.15	93.69	1
	1647	112	122	46.69	114.98	1		1647	151	12	235.93	93.86	1
	1648	112	123	47.2	114.9	1		1648	151	13	235.86	93.95	1
	1649	112	124	47.01	114.12	1		1649	151	14	235.9	94.03	1
	1650	112	125	48.24	114.93	1		1650	151	15	235.35	94.67	1
	1651	112	126	49.09	114.13	1		1651	151	16	235.67	93.81	1
	1652	112	127	48.83	113.9	1		1652	151	17	235.98	93.81	1
	1653	113	116	108.26	185.83	1		1653	151	18	235.8	93.96	1
	1654	113	117	107.25	187.88	1		1654	151	19	235.77	94.03	1
	1655	113	118	107.75	189.08	1		1655	151	20	235.82	93.9	1
	1656	113	119	107.23	189.66	1		1656	151	21	235.69	94.25	1
	1657	113	120	106.74	189.83	1		1657	151	22	235.28	94.1	1
	1658	113	121	108.19	189.09	1		1658	151	23	235.63	94.07	1
	1659	113	122	108.74	188.88	1		1659	151	24	235.66	93.94	1
	1660	114	194	41.79	132.99	1		1660	151	25	235.75	93.88	1
	1661	114	195	42.79	131	1		1661	151	26	236.17	93.71	1
	1662	114	196	44.02	129.04	1		1662	151	27	235.31	94.06	1
	1663	114	197	42.67	126.14	1		1663	151	28	235.69	94.25	1
	1664	114	198	43.81	125.78	1		1664	151	29	236.24	94.18	1
	1665	114	199	46.23	127.1	1		1665	151	30	235.93	94.31	1
	1666	114	200	47.72	126.15	1		1666	151	31	235.69	93.9	1
	1667	115	5	137.02	241.34	1		1667	151	32	235.81	94.28	1
	1668	115	6	135.31	243.23	1		1668	151	33	235.31	93.99	1
	1669	115	7	135.8	243.17	1		1669	151	34	235.8	94.2	1
	1670	115	8	137.01	242.78	1		1670	151	35	235.33	94.33	1
	1671	115	9	136.09	242.86	1		1671	151	36	235.74	94.3	1
	1672	115	10	136.97	243.16	1		1672	151	37	235.29	94.15	1
	1673	116	41	136.94	237.29	1		1673	151	38	235.19	93.96	1
	1674	116	42	135.25	242.11	1		1674	151	39	235.74	94.72	1
	1675	116	43	135.81	242.22	1		1675	151	40	235.68	93.96	1
	1676	116	44	136.3	242.87	1		1676	151	41	235.75	94.22	1
	1677	116	45	136.07	242.19	1		1677	151	42	235.27	94.08	1
	1678	116	46	136.77	244.17	1		1678	151	43	234.97	94.84	1
	1679	117	1	52.9	100.27	1		1679	151	44	235.7	94.21	1
	1680	117	2	53.84	100.76	1		1680	151	45	235.22	94.18	1
	1681	117	3	52.91	100.66	1		1681	151	46	235.68	93.76	1
	1682	117	4	52.97	100.27	1		1682	151	47	234.76	94.3	1
	1683	117	5	53.84	100.76	1		1683	151	48	234.79	94.27	1
	1684	117	6	53.15	100.34	1		1684	151	49	235.08	94.2	1
	1685	117	7	53.25	100.76	1		1685	151	50	235.17	94.23	1
	1686	117	8	52.86	100.27	1		1686	151	51	235.15	93.31	1
	1687	117	9	53.06	100.32	1		1687	151	52	235.33	94.93	1
	1688	117	10	53.17	100.92	1		1688	151	53	234.98	93.99	1
	1689	117	11	53.75	100.94	1		1689	151	55	235.81	94.2	1
	1690	117	12	53.35	100.09	1		1690	151	56	235.62	94.12	1
	1691	117	13	53.04	100.3	1		1691	151	57	234.78	94.04	1
	1692	117	14	53.69	101.13	1		1692	151	58	235.29	94.02	1
	1693	117	15	53.06	99.73	1		1693	151	59	234.87	93.3	1
	1694	117	16	52.82	100.79	1		1694	151	60	235.21	94.17	1
	1695	117	17	53.04	100.32	1		1695	151	61	234.79	94.06	1
	1696	117	18	52.06	100.4	1		1696	151	62	235.26	93.76	1
	1697	117	19	53.33	101.03	1		1697	151	63	234.78	94.85	1
	1698	117	20	55.91	102.7	1		1698	151	64	235.14	94.25	1
	1699	117	21	52.92	100.32	1		1699	151	66	235.79	95.12	1
	1700	117	22	53.78	100.75	1		1700	151	67	235.31	94.16	1
	1701	117	23	57.92	101.3	1		1701	151	68	235.91	93.9	1
	1702	117	24	53.7	99.98	1		1702	151	69	234.8	94.88	1
	1703	117	25	52.88	100.16	1		1703	151	70	235.23	93.76	1
	1704	117	26	53.04	99.9	1		1704	151	71	234.83	94.21	1
	1705	117	27	52.27	98.85	1		1705	151	72	235.08	94.16	1
	1706	117	28	53.81	100.84	1		1706	151	73	235.06	94.77	1
	1707	117	31	53.26	100.21	1		1707	151	74	235.31	94.07	1
	1708	117	32	53.12	102.29	1		1708	151	75	235.2	94.13	1
	1709	117	33	52.17	100.89	1		1709	152	3	58.05	67.84	1
	1710	117	34	52.16	99.79	1		1710	152	4	57.2	67.73	1
	1711	117	35	53.03	99.2	1		1711	152	5	57.78	68.19	1
	1712	117	36	53.79	101.25	1		1712	152	6	58.73	68.19	1
	1713	117	37	52.99	100.19	1		1713	152	7	57.74	67.7	1
	1714	117	38	53.05	99.28	1		1714	152	8	54.89	69.74	1
	1715	118	1	76.26	76.1	1		1715	153	5	240.88	88.92	1
	1716	118	2	76.89	75.89	1		1716	153	6	239.77	87.99	1
	1717	118	3	76.98	75.88	1		1717	153	7	239.89	87.72	1
	1718	118	4	76.94	76.22	1		1718	153	8	240.25	88.07	1
	1719	118	5	76.9	76.17	1		1719	153	9	240.25	88.83	1
	1720	118	6	76.8	75.84	1		1720	153	10	236.21	87.92	1
	1721	118	7	76.72	75.82	1		1721	153	11	236.1	87.71	1
	1722	118	8	76.27	76.18	1		1722	154	22	235.93	87.35	1
	1723	118	9	76.82	75.25	1		1723	154	23	236.13	88.12	1
	1724	118	10	76.86	75.64	1		1724	154	24	236.15	87.97	1
	1725	118	11	76.86	75.86	1		1725	154	25	236.93	87.98	1
	1726	118	12	76.27	75.73	1		1726	154	26	237.86	87.83	1
	1727	118	13	76.3	75.87	1		1727	154	27	236.23	89.1	1
	1728	118	14	75.94	75.71	1		1728	154	28	236.21	87.33	1
	1729	118	15	76.31	75.85	1		1729	154	29	235.86	86.84	1
	1730	118	16	76.87	75.36	1		1730	154	30	235.94	87.82	1
	1731	118	17	76.27	75.17	1		1731	155	25	61.75	70.2	1
	1732	118	18	76.92	75.33	1		1732	155	26	61.83	70.15	1
	1733	118	19	77.07	76.22	1		1733	155	27	61.77	69.9	1
	1734	118	20	76.82	75.66	1		1734	155	28	58.35	68.01	1
	1735	118	21	76.27	76	1		1735	155	29	58.18	68.13	1
	1736	118	22	76.98	75.28	1		1736	155	30	59.87	69.02	1
	1737	118	23	76.78	76.03	1		1737	155	31	60.15	69.74	1
	1738	118	24	76.96	75.67	1		1738	155	32	59.91	69.12	1
	1739	118	25	76.95	75.59	1		1739	155	33	59.72	69.86	1
	1740	118	26	76.71	75.99	1		1740	155	34	58.26	68.83	1
	1741	118	27	76.72	75.97	1		1741	155	35	59.84	69.06	1
	1742	118	28	76.75	75.83	1		1742	155	36	58.22	68.19	1
	1743	118	29	76.78	75.78	1		1743	155	37	57.87	68.69	1
	1744	118	30	77.02	75.75	1		1744	155	38	58.97	68.25	1
	1745	118	31	76.68	75.83	1		1745	155	39	57.18	68.3	1
	1746	118	32	76.98	75.65	1		1746	155	40	58.12	68.68	1
	1747	118	33	77.3	75.84	1		1747	155	41	57.99	68.35	1
	1748	118	34	77.25	75.17	1		1748	155	42	58.26	68.01	1
	1749	118	35	76.97	75.7	1		1749	155	43	57.29	68.22	1
	1750	118	36	77.31	75.08	1		1750	155	44	58.29	68	1
	1751	118	37	77.76	75.24	1		1751	155	45	58.9	68.31	1
	1752	118	38	76.91	75.72	1		1752	155	46	59.05	68.69	1
	1753	118	39	77.26	75.14	1		1753	155	47	58.12	68.68	1
	1754	118	40	77.28	75.97	1		1754	156	75	236.8	90	1
	1755	118	41	77.04	75.83	1		1755	156	76	236.16	91.18	1
	1756	118	42	77.07	75.31	1		1756	156	77	236.74	90.95	1
	1757	118	43	76.88	75.76	1		1757	156	78	236.87	91.14	1
	1758	118	44	77.65	75.3	1		1758	156	79	235.67	92.94	1
	1759	118	45	77.32	75.13	1		1759	156	80	236.63	90.01	1
	1760	118	46	77.28	75.16	1		1760	156	81	235.7	93.2	1
	1761	118	47	77.16	75.61	1		1761	157	78	57.73	68.68	1
	1762	118	48	77.69	74.96	1		1762	157	79	61.7	69.08	1
	1763	118	49	78.16	75.74	1		1763	157	80	60.96	69.71	1
	1764	118	50	77.36	75.81	1		1764	157	81	58.07	69.16	1
	1765	118	51	76.86	75.31	1		1765	157	82	60.96	69.08	1
	1766	118	52	77.2	76	1		1766	157	83	57.08	69.13	1
	1767	118	53	77.27	75.93	1		1767	157	84	56.1	68.72	1
	1768	118	54	77.02	76.1	1		1768	157	85	57.66	68.77	1
	1769	118	55	77.41	75.89	1		1769	157	86	57.23	68.14	1
	1770	118	57	77.01	75.27	1		1770	157	87	57.16	68.1	1
	1771	118	58	76.87	75.86	1		1771	157	88	56.98	67.87	1
	1772	118	59	76.91	75.71	1		1772	157	89	57.07	68.24	1
	1773	118	60	76.13	75.22	1		1773	157	90	57.1	67.66	1
	1774	118	61	77.09	75.85	1		1774	157	91	57.19	67.99	1
	1775	118	62	76.91	75.78	1		1775	157	92	56.8	68.66	1
	1776	119	1	130.12	145.6	1		1776	157	93	57.87	68.19	1
	1777	119	2	129.17	146.02	1		1777	157	94	57.04	67.71	1
	1778	119	3	129.78	145.94	1		1778	158	88	236.66	90.28	1
	1779	119	4	129.29	145.88	1		1779	158	89	236.38	89.96	1
	1780	119	5	129.04	145.89	1		1780	158	90	236.14	90.7	1
	1781	119	6	130.85	145.73	1		1781	158	91	236.71	90.18	1
	1782	119	7	129.69	145.13	1		1782	158	92	237.1	90.16	1
	1783	119	8	130.04	145.8	1		1783	158	93	236.79	91.19	1
	1784	119	9	130.7	145.17	1		1784	158	94	235.3	94.15	1
	1785	119	10	130.03	145.81	1		1785	159	112	61.78	70.07	1
	1786	119	11	130.66	145.01	1		1786	159	113	61.95	68.82	1
	1787	120	1	168.1	80.13	1		1787	159	114	59.92	68.21	1
	1788	120	2	167.17	84	1		1788	159	115	57.91	68.09	1
	1789	120	3	166.83	86.06	1		1789	159	116	60.15	68.76	1
	1790	120	4	169.87	85.07	1		1790	159	117	61.68	68.75	1
	1791	120	5	167.96	83.82	1		1791	159	118	60.64	68.98	1
	1792	120	6	169.74	81.99	1		1792	159	119	60.99	69.2	1
	1793	120	7	171.14	80.32	1		1793	159	120	61.72	69.14	1
	1794	121	4	201.8	180.11	1		1794	159	121	61.78	69.26	1
	1795	121	5	202.33	179.92	1		1795	160	133	234.97	89.81	1
	1796	121	6	202.38	180.18	1		1796	160	134	235.37	91.94	1
	1797	121	7	202.3	179.9	1		1797	160	135	236.7	91.09	1
	1798	121	8	202.76	178.83	1		1798	160	136	236.13	91.24	1
	1799	121	9	202.24	179.81	1		1799	160	137	235.85	91.24	1
	1800	121	10	203.91	184.75	1		1800	160	138	235.23	90.29	1
	1801	121	11	202.64	179.98	1		1801	160	139	234.73	89.26	1
	1802	121	12	202.02	179.96	1		1802	160	140	234.12	89.78	1
	1803	121	13	201.94	179.74	1		1803	160	141	234.07	89.99	1
	1804	121	14	202.77	180.6	1		1804	160	142	234.91	94.08	1
	1805	121	15	202.71	180.78	1		1805	161	156	234.76	94.81	1
	1806	121	16	202.21	180.36	1		1806	161	157	235.13	94.2	1
	1807	121	17	202.14	180.72	1		1807	161	158	235.16	94.75	1
	1808	121	18	202.24	180.18	1		1808	161	159	235.66	92.83	1
	1809	121	19	202.36	180.16	1		1809	161	160	235.52	92.85	1
	1810	121	20	201.67	179.92	1		1810	161	161	235.54	92.9	1
	1811	121	21	201.77	180	1		1811	161	162	235.13	92.98	1
	1812	121	22	201.78	179.71	1		1812	161	163	234.87	93.13	1
	1813	121	23	202.24	179.89	1		1813	161	164	234.93	91.02	1
	1814	121	24	200.93	180.29	1		1814	161	165	235.64	91.92	1
	1815	121	25	201.77	179.69	1		1815	161	166	234.8	92.96	1
	1816	121	26	200.84	179.86	1		1816	161	167	234.77	93.06	1
	1817	121	27	201.92	179.15	1		1817	161	168	234.2	91.91	1
	1818	121	28	200.97	180.28	1		1818	162	225	236.6	90.11	1
	1819	121	29	201.12	179.85	1		1819	162	226	236.09	90.66	1
	1820	121	30	202.09	179.86	1		1820	162	227	236.25	91	1
	1821	121	31	202.19	180.11	1		1821	162	228	236.28	90.12	1
	1822	121	32	202.1	179.8	1		1822	162	229	236.96	90.2	1
	1823	121	33	202.32	181.04	1		1823	162	230	236.07	90.76	1
	1824	121	34	202.29	180.95	1		1824	162	231	235.78	90.75	1
	1825	121	35	202.14	180.3	1		1825	162	232	235.98	90.98	1
	1826	121	36	202.26	180.26	1		1826	162	233	235.9	90.77	1
	1827	121	37	202.32	180.9	1		1827	162	234	235.81	90.36	1
	1828	121	38	202.18	181.75	1		1828	162	235	235.86	91.18	1
	1829	121	39	202.16	180.91	1		1829	162	236	236.83	91.72	1
	1830	121	40	201.93	180.78	1		1830	162	237	236.72	91.11	1
	1831	121	41	201.85	180.78	1		1831	162	238	236.76	90.98	1
	1832	121	42	202.18	180.8	1		1832	162	239	236.64	91.05	1
	1833	121	43	202.64	181.05	1		1833	162	240	236.64	91.88	1
	1834	121	44	202.04	180.75	1		1834	162	241	236.94	90.81	1
	1835	121	45	202.09	180.44	1		1835	162	242	236.79	90.71	1
	1836	121	46	201.96	179.89	1		1836	162	243	237.38	91.05	1
	1837	121	47	202.3	181.29	1		1837	162	244	237.68	91.89	1
	1838	121	48	202.63	181.93	1		1838	162	245	235.92	91.91	1
	1839	121	49	202.2	180.82	1		1839	163	247	236.68	89.85	1
	1840	121	50	202.14	180.34	1		1840	163	248	237.65	91.82	1
	1841	121	51	201.87	179.2	1		1841	163	249	236.78	90.87	1
	1842	121	52	202.22	181.09	1		1842	163	250	237.02	91.19	1
	1843	121	53	202.01	180.76	1		1843	163	251	237.01	91.09	1
	1844	121	54	202.03	180.78	1		1844	163	252	236.83	91.82	1
	1845	121	55	202.36	180.17	1		1845	163	253	236.8	91.81	1
	1846	121	56	202.23	180.84	1		1846	163	254	236.69	92.2	1
	1847	121	57	202.66	180.86	1		1847	163	255	236.73	92.13	1
	1848	121	58	202.25	181.8	1		1848	163	256	236.02	92.15	1
	1849	121	59	201.98	180.99	1		1849	163	257	235.94	92.88	1
	1850	121	60	202.27	180.1	1		1850	163	258	235.36	92.94	1
	1851	121	61	202.26	180.13	1		1851	163	259	235.86	92.83	1
	1852	121	62	202.14	180.05	1		1852	163	260	235.8	92.96	1
	1853	121	63	202.16	180.24	1		1853	163	261	235.88	92.21	1
	1854	121	64	201.91	180.77	1		1854	163	262	235.4	91.91	1
	1855	121	65	202.22	180.12	1		1855	163	263	236.78	92.22	1
	1856	121	66	202.23	181.22	1		1856	163	264	236.19	91.78	1
	1857	121	67	202.73	180.21	1		1857	163	265	236.26	91.86	1
	1858	121	68	202.19	181.14	1		1858	163	266	237.28	91.78	1
	1859	121	69	202	182.67	1		1859	163	267	237.2	92.03	1
	1860	121	70	201.24	182.11	1		1860	163	268	236.86	91.24	1
	1861	121	71	202.08	180.27	1		1861	163	269	236.95	91.89	1
	1862	121	72	201.93	180.88	1		1862	163	270	236.92	92.09	1
	1863	121	73	201.25	180.79	1		1863	163	271	236.2	91.84	1
	1864	121	74	202.82	180.27	1		1864	163	272	236.22	92.04	1
	1865	121	75	201.66	180.19	1		1865	163	273	235.83	92.88	1
	1866	121	76	202.23	180.18	1		1866	163	274	235.76	92.11	1
	1867	121	77	201.92	180.08	1		1867	163	275	235.71	91.99	1
	1868	121	78	202.83	179.69	1		1868	163	276	236.26	92.22	1
	1869	121	79	201.8	179.03	1		1869	163	277	236.01	92.37	1
	1870	122	19	130.95	145.68	1		1870	163	278	235.22	92.25	1
	1871	122	20	130.72	145.24	1		1871	163	279	234.95	92.61	1
	1872	122	21	130.22	144.72	1		1872	163	280	235.17	92.31	1
	1873	122	22	130.88	145.22	1		1873	163	281	235.34	92.13	1
	1874	122	23	130.91	144.7	1		1874	163	282	235.31	92.2	1
	1875	122	24	131.1	145.24	1		1875	163	283	235.15	91.13	1
	1876	122	28	130.83	145.26	1		1876	163	284	234.88	91.1	1
	1877	122	29	131.27	144.11	1		1877	164	396	236.71	91.88	1
	1878	122	30	131.33	145.05	1		1878	164	397	236.84	91.82	1
	1879	122	31	130.73	145.14	1		1879	164	398	237.8	89.93	1
	1880	122	32	130.09	145.71	1		1880	164	399	237.9	89.95	1
	1881	122	33	130.78	145.16	1		1881	164	400	236.86	92.3	1
	1882	122	35	129.22	145.23	1		1882	164	401	236.29	92.13	1
	1883	122	36	130.84	144.77	1		1883	164	402	236.73	92.24	1
	1884	122	37	130.97	144.28	1		1884	164	403	236.24	93.07	1
	1885	122	38	130.77	144.96	1		1885	164	404	237.08	92.16	1
	1886	122	39	130.94	144.9	1		1886	165	417	238.05	89.95	1
	1887	122	40	130.77	144.92	1		1887	165	418	237.42	91.83	1
	1888	122	41	130.65	144.25	1		1888	165	419	236.15	94.05	1
	1889	122	42	131.01	145.09	1		1889	165	420	236.28	94.75	1
	1890	122	43	130.8	144.77	1		1890	165	421	236.88	91.93	1
	1891	122	44	130.91	145.12	1		1891	165	422	237.03	91.95	1
	1892	122	45	131.1	145.36	1		1892	165	423	237.06	92.12	1
	1893	122	46	130.89	144.8	1		1893	165	424	236.78	92.2	1
	1894	122	47	130.73	145.13	1		1894	165	425	236.21	93.67	1
	1895	122	48	131	145.28	1		1895	165	426	236.34	92.92	1
	1896	122	49	130.6	145.03	1		1896	165	427	236.22	93.1	1
	1897	122	50	130.83	145.14	1		1897	165	428	236.23	92.95	1
	1898	122	51	130.63	145.02	1		1898	165	429	235.3	92.76	1
	1899	123	26	151.7	171.15	1		1899	165	430	235.81	92.8	1
	1900	123	27	152.24	171.66	1		1900	165	431	235.28	93.13	1
	1901	123	28	152.93	172.34	1		1901	165	432	235.3	93.12	1
	1902	123	29	150.95	171.95	1		1902	165	433	235.2	93.13	1
	1903	123	30	152.73	172.86	1		1903	165	434	235.19	93.9	1
	1904	123	31	153.07	171.91	1		1904	165	435	236.04	91.88	1
	1905	123	32	152	171.37	1		1905	165	440	236.4	91.87	1
	1906	123	33	152.91	170.91	1		1906	165	441	235.89	91.85	1
	1907	123	34	151.87	171.13	1		1907	165	442	235.88	91.25	1
	1908	123	35	151.82	171.91	1		1908	165	443	236.76	91.84	1
	1909	123	37	151.94	171.73	1		1909	165	444	235.95	92.18	1
	1910	123	38	152.18	170.95	1		1910	165	445	236.74	91.86	1
	1911	123	39	152.1	171.11	1		1911	165	446	242.11	91.94	1
	1912	123	40	151.86	170.7	1		1912	165	448	242.77	91.92	1
	1913	123	41	151.11	171.03	1		1913	165	449	242.77	92.17	1
	1914	123	42	151.73	170.94	1		1914	165	450	242.3	91.98	1
	1915	123	43	152.11	170.71	1		1915	165	451	242.18	91.73	1
	1916	124	38	53.63	101.83	1		1916	165	452	242.82	91.8	1
	1917	124	39	52.75	100.85	1		1917	165	453	242.24	92.24	1
	1918	124	40	52.38	100.13	1		1918	165	454	242.69	92.84	1
	1919	124	41	52	100.9	1		1919	165	455	243.31	91.76	1
	1920	124	42	53.11	100.31	1		1920	166	455	237.08	91.26	1
	1921	124	43	52.25	100.91	1		1921	166	456	236.97	91.22	1
	1922	124	44	53.04	100.85	1		1922	166	457	237.06	91.24	1
	1923	124	45	52.37	100.91	1		1923	166	458	236.82	91.84	1
	1924	124	46	53.21	100.18	1		1924	166	459	237.08	91.23	1
	1925	124	47	53.69	100.96	1		1925	166	460	237.67	90.92	1
	1926	124	48	52.91	100.21	1		1926	166	461	236.89	91.01	1
	1927	125	62	52.75	100.03	1		1927	166	462	236.29	92.07	1
	1928	125	63	53.65	99.98	1		1928	166	463	236.21	91.88	1
	1929	125	64	52.38	100.13	1		1929	166	464	236.29	92.02	1
	1930	125	65	53.34	100.06	1		1930	166	465	236.07	92.11	1
	1931	125	66	53.2	100.2	1		1931	166	466	235.71	92.22	1
	1932	125	67	53.74	100.77	1		1932	166	467	235.89	92.18	1
	1933	125	68	53.82	100.85	1		1933	166	468	236.09	93.03	1
	1934	125	69	53.29	101	1		1934	166	469	236.11	91.92	1
	1935	125	70	53.1	100.69	1		1935	166	470	236.94	91.95	1
	1936	125	71	52.84	100.35	1		1936	166	471	236.8	92.1	1
	1937	125	72	53.1	100.29	1		1937	166	472	236.27	92.06	1
	1938	125	73	53.11	100.89	1		1938	166	473	235.84	92.92	1
	1939	125	74	53.22	100.9	1		1939	166	474	236.31	92.14	1
	1940	125	75	53.72	100.81	1		1940	166	475	236.27	92.15	1
	1941	125	76	52.94	100.17	1		1941	166	476	236.24	92.16	1
	1942	125	77	53.01	100.73	1		1942	166	477	236.24	92.08	1
	1943	125	78	53.91	99.76	1		1943	166	478	237.32	91.16	1
	1944	125	79	52.89	100.18	1		1944	166	479	237.25	91.75	1
	1945	125	80	53.11	99.89	1		1945	167	515	235.96	93.25	1
	1946	125	81	52.73	100.19	1		1946	167	516	236.12	93.16	1
	1947	126	64	130.99	145.69	1		1947	167	517	236	93.24	1
	1948	126	65	130.84	145.7	1		1948	167	518	236.7	93.02	1
	1949	126	66	131.06	144.81	1		1949	167	519	236.06	92.25	1
	1950	126	67	128.97	147.66	1		1950	167	520	235.78	93.14	1
	1951	126	68	130.73	145.1	1		1951	167	521	235.72	93.89	1
	1952	126	69	129.87	145.99	1		1952	167	522	235.77	91.88	1
	1953	127	91	53.27	100.15	1		1953	168	1	125.16	188.7	1
	1954	127	92	52.33	100.09	1		1954	168	2	127.2	189.86	1
	1955	127	93	53.79	99.32	1		1955	168	3	128.11	192.06	1
	1956	127	94	52.82	100.58	1		1956	168	4	129.63	193.93	1
	1957	127	95	52.87	100.83	1		1957	168	5	128.27	192.18	1
	1958	127	96	53.07	100.27	1		1958	168	6	128.22	192.17	1
	1959	127	97	52.92	100.78	1		1959	168	7	127.81	189.31	1
	1960	127	98	53.21	100.06	1		1960	168	8	127.05	193.97	1
	1961	127	99	52.91	99.83	1		1961	169	1	173.19	172.8	1
	1962	128	103	198.86	177.86	1		1962	169	2	173.67	172.92	1
	1963	128	104	198.02	177.18	1		1963	169	3	173.26	173.08	1
	1964	128	105	198.21	176.72	1		1964	169	4	173.32	172.9	1
	1965	128	106	197.37	177.14	1		1965	169	5	173.82	173.23	1
	1966	128	107	201.08	179.68	1		1966	169	6	172.87	172.68	1
	1967	128	108	197.03	176.21	1		1967	169	7	172.93	173.68	1
	1968	128	109	200.93	179.59	1		1968	169	8	173.03	172.28	1
	1969	128	110	199.1	177.81	1		1969	169	9	174.06	173.84	1
	1970	128	111	200.05	178.25	1		1970	169	10	174.17	172.75	1
	1971	129	1	34.8	140.23	1		1971	169	11	173.73	172.07	1
	1972	129	2	35.04	140.3	1		1972	169	12	174.06	171.96	1
	1973	129	3	34.84	140.34	1		1973	169	13	173.74	173.1	1
	1974	129	4	34.87	140.61	1		1974	169	14	173.85	172.03	1
	1975	129	5	34.83	140.3	1		1975	169	15	173.34	171.9	1
	1976	129	6	34.71	140.81	1		1976	169	16	173.78	171.91	1
	1977	129	7	34.06	140.62	1		1977	169	17	174.03	172.71	1
	1978	129	8	34.28	140.01	1		1978	169	18	173.77	174.26	1
	1979	129	9	34.89	140.64	1		1979	169	19	174.34	174.08	1
	1980	129	10	34.78	140.68	1		1980	169	20	173.85	173.72	1
	1981	129	11	33.96	140.25	1		1981	169	21	172.08	172.39	1
	1982	129	12	34.39	140.83	1		1982	169	22	173.18	173.12	1
	1983	129	13	34.9	140.29	1		1983	169	23	172.13	177.84	1
	1984	129	14	34.82	140.79	1		1984	169	24	173.22	174.05	1
	1985	129	15	34.27	140.82	1		1985	169	25	173.23	173.14	1
	1986	129	16	34.78	140.31	1		1986	169	26	173.25	173.15	1
	1987	129	17	35.11	140.26	1		1987	169	27	173.23	172.02	1
	1988	129	18	34.7	140.75	1		1988	169	28	173.06	172.84	1
	1989	129	19	34.98	140.34	1		1989	169	29	172.45	171.96	1
	1990	129	20	34.76	140.28	1		1990	169	30	173.13	172.36	1
	1991	129	21	34.99	141.75	1		1991	169	31	173.26	173.28	1
	1992	129	22	34.81	140.7	1		1992	169	32	173.99	172.98	1
	1993	129	23	34.76	140.25	1		1993	169	33	173.25	173.14	1
	1994	129	24	35.22	140.27	1		1994	169	34	173.12	173.11	1
	1995	129	25	35.17	140.25	1		1995	169	35	173.79	172.11	1
	1996	129	26	35.15	140.81	1		1996	169	36	173.3	173.73	1
	1997	129	27	34.83	140.33	1		1997	169	37	172.14	174.67	1
	1998	129	28	34.8	140.85	1		1998	169	38	173.97	172.75	1
[truncated: 18,992 more rows]

## Sheet: Figure 2G
	Cytoplasmic puncta of Atg11_TBZ							SPB-associated Atg11_TBZ
	X Axis Time	Experimental data	Single exponential fit	Double exponential fit	1st component of double exponential fit	2nd component of double exponential fit		X Axis Time	Experimental data	Single exponential fit	Double exponential fit	1st component of double exponential fit	2nd component of double exponential fit
	1.2	0.656207	0.649586	0.695798	0.30866	0.387139		1.2	0.86329	0.583346	0.813634	0.527332	0.286302
	1.4	0.624583	0.602685	0.625029	0.255595	0.369434		1.4	0.79147	0.574674	0.770516	0.48554	0.284976
	1.6	0.556592	0.55917	0.564192	0.211653	0.352539		1.6	0.719628	0.566131	0.730716	0.447061	0.283655
	1.8	0.504685	0.518797	0.511682	0.175266	0.336416		1.8	0.680028	0.557715	0.693972	0.411631	0.282341
	2	0.498079	0.481339	0.466165	0.145134	0.321031		2	0.637934	0.549425	0.660041	0.379009	0.281032
	2.2	0.420625	0.446586	0.426532	0.120183	0.30635		2.2	0.605758	0.541257	0.628702	0.348972	0.27973
	2.4	0.405324	0.414342	0.39186	0.099521	0.292339		2.4	0.568605	0.533211	0.59975	0.321316	0.278434
	2.6	0.343796	0.384426	0.361381	0.0824114	0.27897		2.6	0.546342	0.525285	0.572995	0.295851	0.277144
	2.8	0.315505	0.356669	0.334455	0.0682432	0.266212		2.8	0.53649	0.517476	0.548264	0.272405	0.275859
	3	0.303902	0.330917	0.310548	0.0565109	0.254038		3	0.519183	0.509784	0.525397	0.250816	0.274581
	3.2	0.292218	0.307025	0.289215	0.0467955	0.24242		3.2	0.494417	0.502205	0.504248	0.230939	0.273309
	3.4	0.263455	0.284857	0.270084	0.0387505	0.231333		3.4	0.484553	0.49474	0.484679	0.212637	0.272042
	3.6	0.26434	0.26429	0.252842	0.0320885	0.220754		3.6	0.477171	0.487385	0.466567	0.195785	0.270781
	3.8	0.260951	0.245208	0.23723	0.0265719	0.210658		3.8	0.467301	0.48014	0.449796	0.180269	0.269527
	4	0.231782	0.227503	0.223028	0.0220036	0.201024		4	0.44997	0.473003	0.43426	0.165983	0.268278
	4.2	0.206721	0.211077	0.210052	0.0182208	0.191831		4.2	0.427661	0.465971	0.419863	0.152828	0.267035
	4.4	0.194452	0.195837	0.198146	0.0150883	0.183058		4.4	0.412806	0.459044	0.406514	0.140717	0.265797
	4.6	0.169091	0.181697	0.187181	0.0124943	0.174686		4.6	0.400433	0.45222	0.39413	0.129565	0.264565
	4.8	0.160959	0.168579	0.177044	0.0103463	0.166698		4.8	0.388057	0.445498	0.382636	0.119297	0.263339
	5	0.1615	0.156407	0.167642	0.00856755	0.159074		5	0.373188	0.438875	0.371961	0.109842	0.262119
	5.2	0.157663	0.145114	0.158894	0.00709462	0.151799		5.2	0.358315	0.432351	0.362042	0.101137	0.260905
	5.4	0.158193	0.134637	0.150732	0.00587492	0.144857		5.4	0.353393	0.425924	0.352817	0.0931219	0.259696
	5.6	0.154315	0.124916	0.143097	0.0048649	0.138232		5.6	0.34349	0.419593	0.344234	0.0857419	0.258492
	5.8	0.141562	0.115896	0.135939	0.00402853	0.131911		5.8	0.338564	0.413355	0.336241	0.0789468	0.257294
	6	0.128722	0.107529	0.129214	0.00333595	0.125878		6	0.338616	0.40721	0.328792	0.0726902	0.256102
	6.2	0.115794	0.0997649	0.122884	0.00276243	0.120121		6.2	0.331197	0.401157	0.321845	0.0669294	0.254915
	6.4	0.0893712	0.0925617	0.116915	0.00228751	0.114628		6.4	0.326266	0.395194	0.315359	0.0616252	0.253734
	6.6	0.0896715	0.0858786	0.11128	0.00189425	0.109386		6.6	0.318843	0.389319	0.3093	0.0567414	0.252558
	6.8	0.0899729	0.079678	0.105952	0.00156859	0.104383		6.8	0.313909	0.383531	0.303632	0.0522446	0.251388
	7	0.0902752	0.0739251	0.100909	0.00129892	0.0996096		7	0.308973	0.37783	0.298327	0.0481041	0.250223
	7.2	0.0905785	0.0685876	0.0961298	0.00107561	0.0950542		7.2	0.304036	0.372213	0.293355	0.0442918	0.249063
	7.4	0.0863387	0.0636355	0.0915978	0.000890689	0.0907071		7.4	0.296605	0.36668	0.288691	0.0407817	0.247909
	7.6	0.0866288	0.0590409	0.0872964	0.000737562	0.0865589		7.6	0.294158	0.361229	0.28431	0.0375497	0.246761
	7.8	0.0869199	0.054778	0.0832111	0.000610761	0.0826003		7.8	0.279243	0.35586	0.280191	0.0345738	0.245617
	8	0.087212	0.050823	0.0793286	0.000505759	0.0788228		8	0.279286	0.35057	0.276313	0.0318338	0.244479
	8.2	0.0736885	0.0471535	0.0756369	0.000418809	0.0752181		8.2	0.27434	0.345358	0.272657	0.029311	0.243346
	8.4	0.0600731	0.0437489	0.072125	0.000346808	0.0717782		8.4	0.274382	0.340224	0.269206	0.0269881	0.242218
	8.6	0.0602749	0.0405902	0.0687827	0.000287185	0.0684956		8.6	0.271929	0.335167	0.265945	0.0248492	0.241096
	8.8	0.0465211	0.0376595	0.0656009	0.000237812	0.0653631		8.8	0.26199	0.330184	0.262859	0.0228799	0.239979
	9	0.0466774	0.0349404	0.0625708	0.000196927	0.0623739		9	0.257039	0.325276	0.259933	0.0210667	0.238867
	9.2	0.0468343	0.0324177	0.0596844	0.000163072	0.0595214		9.2	0.257078	0.32044	0.257157	0.0193971	0.23776
	9.4	0.0469916	0.0300771	0.0569344	0.000135036	0.0567993		9.4	0.249629	0.315677	0.254518	0.0178599	0.236658
	9.6	0.0471495	0.0279055	0.0543136	0.000111821	0.0542017		9.6	0.244674	0.310984	0.252006	0.0164445	0.235561
	9.8	0.047308	0.0258906	0.0518156	9.25968e-05	0.051723		9.8	0.242214	0.306361	0.249611	0.0151412	0.23447
	10	0.0474669	0.0240213	0.0494342	7.66776e-05	0.0493575		10	0.242251	0.301807	0.247325	0.0139413	0.233383
	10.2	0.0476264	0.0222869	0.0471638	6.34952e-05	0.0471003		10.2	0.23979	0.297321	0.245138	0.0128364	0.232302
	10.4	0.0334505	0.0206778	0.0449989	5.25791e-05	0.0449463		10.4	0.232332	0.292901	0.243044	0.0118191	0.231225
	10.6	0.0335629	0.0191848	0.0429343	4.35397e-05	0.0428908		10.6	0.232367	0.288547	0.241036	0.0108824	0.230154
	10.8	0.0336757	0.0177996	0.0409653	3.60544e-05	0.0409293		10.8	0.232403	0.284257	0.239107	0.01002	0.229087
	11	0.0337889	0.0165145	0.0390874	2.98559e-05	0.0390575		11	0.232438	0.280032	0.237252	0.0092259	0.228026
	11.2	0.0339024	0.0153221	0.037296	2.47231e-05	0.0372713		11.2	0.232474	0.275869	0.235464	0.00849474	0.226969
	11.4	0.0340163	0.0142158	0.0355873	2.04727e-05	0.0355668		11.4	0.232509	0.271768	0.233739	0.00782153	0.225917
	11.6	0.0341306	0.0131894	0.0339572	1.69531e-05	0.0339402		11.6	0.232545	0.267728	0.232072	0.00720166	0.224871
	11.8	0.0342453	0.0122371	0.0324021	1.40385e-05	0.0323881		11.8	0.225078	0.263748	0.230459	0.00663093	0.223829
	12	0.0343604	0.0113536	0.0309185	1.1625e-05	0.0309069		12	0.225112	0.259827	0.228897	0.00610542	0.222791
	12.2	0.0295507	0.0105338	0.0295031	9.62643e-06	0.0294934		12.2	0.222645	0.255965	0.22738	0.00562156	0.221759
	12.4	0.02965	0.00977327	0.0281526	7.97146e-06	0.0281446		12.4	0.220177	0.25216	0.225907	0.00517605	0.220731
	12.6	0.0297496	0.00906762	0.0268641	6.60101e-06	0.0268575		12.6	0.217708	0.248411	0.224474	0.00476584	0.219708
	12.8	0.0298496	0.00841293	0.0256347	5.46617e-06	0.0256292		12.8	0.217741	0.244719	0.223078	0.00438814	0.21869
	13	0.0299499	0.0078055	0.0244617	4.52642e-06	0.0244572		13	0.217774	0.241081	0.221717	0.00404038	0.217677
	13.2	0.0300505	0.00724193	0.0233424	3.74824e-06	0.0233387		13.2	0.215304	0.237497	0.220388	0.00372018	0.216668
	13.4	0.0301515	0.00671905	0.0222744	3.10385e-06	0.0222713		13.4	0.212833	0.233966	0.21909	0.00342535	0.215664
	13.6	0.0302528	0.00623393	0.0212554	2.57023e-06	0.0212528		13.6	0.212866	0.230488	0.217819	0.00315389	0.214665
	13.8	0.0303545	0.00578383	0.020283	2.12836e-06	0.0202809		13.8	0.207889	0.227062	0.216574	0.00290394	0.21367
	14	0.0304565	0.00536622	0.0193551	1.76245e-06	0.0193534		14	0.20792	0.223687	0.215354	0.0026738	0.21268
	14.2	0.0305588	0.00497877	0.0184698	1.45945e-06	0.0184683		14.2	0.207952	0.220362	0.214156	0.0024619	0.211694
	14.4	0.0306615	0.0046193	0.0176249	1.20854e-06	0.0176237		14.4	0.205478	0.217086	0.21298	0.00226679	0.210713
	14.6	0.0307645	0.00428578	0.0168187	1.00077e-06	0.0168177		14.6	0.203003	0.213859	0.211824	0.00208715	0.209737
	14.8	0.0308679	0.00397634	0.0160494	8.28719e-07	0.0160486		14.8	0.200528	0.21068	0.210687	0.00192174	0.208765
	15	0.0309716	0.00368924	0.0153154	6.86246e-07	0.0153147		15	0.198051	0.207548	0.209567	0.00176944	0.207798
	15.2	0.0310757	0.00342287	0.0146149	5.68267e-07	0.0146143		15.2	0.198081	0.204462	0.208464	0.00162921	0.206835
	15.4	0.0311801	0.00317573	0.0139464	4.70571e-07	0.0139459		15.4	0.195604	0.201423	0.207376	0.00150009	0.205876
	15.6	0.0312849	0.00294644	0.0133086	3.8967e-07	0.0133082		15.6	0.195634	0.198429	0.206304	0.00138121	0.204922
	15.8	0.03139	0.0027337	0.0126999	3.22678e-07	0.0126995		15.8	0.195664	0.195479	0.205245	0.00127175	0.203973
	16	0.0314955	0.00253633	0.012119	2.67204e-07	0.0121188		16	0.195693	0.192573	0.204199	0.00117096	0.203028
	16.2	0.0316013	0.0023532	0.0115648	2.21266e-07	0.0115645		16.2	0.193214	0.18971	0.203165	0.00107816	0.202087
	16.4	0.0317075	0.00218329	0.0110359	1.83226e-07	0.0110357		16.4	0.188224	0.18689	0.202143	0.000992715	0.20115
	16.6	0.031814	0.00202566	0.0105311	1.51726e-07	0.010531		16.6	0.188253	0.184112	0.201132	0.000914041	0.200218
	16.8	0.0266008	0.0018794	0.0100495	1.25641e-07	0.0100494		16.8	0.188282	0.181375	0.200132	0.000841603	0.19929
	17	0.0266902	0.00174371	0.0095899	1.04041e-07	0.00958979		17	0.18831	0.178679	0.199142	0.000774905	0.198367
	17.2	0.0267798	0.00161781	0.00915132	8.61543e-08	0.00915123		17.2	0.188339	0.176023	0.198161	0.000713493	0.197448
	17.4	0.0268698	0.001501	0.00873279	7.13427e-08	0.00873272		17.4	0.188368	0.173406	0.19719	0.000656948	0.196533
	17.6	0.0269601	0.00139262	0.00833341	5.90775e-08	0.00833335		17.6	0.188397	0.170828	0.196227	0.000604885	0.195622
	17.8	0.0270507	0.00129207	0.0079523	4.89209e-08	0.00795225		17.8	0.188425	0.168289	0.195272	0.000556947	0.194716
	18	0.0271416	0.00119879	0.00758861	4.05104e-08	0.00758857		18	0.188454	0.165787	0.194326	0.000512808	0.193813
	18.2	0.0272328	0.00111223	0.00724156	3.35459e-08	0.00724153		18.2	0.188483	0.163323	0.193387	0.000472168	0.192915
	18.4	0.0273243	0.00103193	0.00691038	2.77787e-08	0.00691036		18.4	0.188512	0.160895	0.192456	0.000434748	0.192021
	18.6	0.0274161	0.000957419	0.00659435	2.3003e-08	0.00659433		18.6	0.18854	0.158503	0.191532	0.000400294	0.191131
	18.8	0.0275082	0.000888292	0.00629277	1.90483e-08	0.00629275		18.8	0.186055	0.156147	0.190614	0.00036857	0.190246
	19	0.0276007	0.000824156	0.00600499	1.57735e-08	0.00600497		19	0.186083	0.153826	0.189703	0.000339361	0.189364
	19.2	0.0276934	0.000764651	0.00573036	1.30618e-08	0.00573035		19.2	0.186112	0.151539	0.188799	0.000312466	0.188487
	19.4	0.0277865	0.000709442	0.0054683	1.08162e-08	0.00546829		19.4	0.18614	0.149286	0.187901	0.000287703	0.187613
	19.6	0.0278798	0.000658219	0.00521822	8.95667e-09	0.00521821		19.6	0.186169	0.147067	0.187009	0.000264902	0.186744
	19.8	0.0279735	0.000610694	0.00497957	7.41684e-09	0.00497957		19.8	0.186197	0.144881	0.186122	0.000243909	0.185878
	20	0.0280675	0.000566601	0.00475185	6.14174e-09	0.00475184		20	0.186225	0.142727	0.185242	0.000224579	0.185017
	20.2	0.0281618	0.000525692	0.00453453	5.08585e-09	0.00453453		20.2	0.186254	0.140605	0.184367	0.000206781	0.18416
	20.4	0.0282564	0.000487736	0.00432716	4.2115e-09	0.00432715		20.4	0.186282	0.138515	0.183497	0.000190393	0.183306
	20.6	0.0283514	0.000452521	0.00412926	3.48746e-09	0.00412926		20.6	0.186311	0.136456	0.182632	0.000175304	0.182457
	20.8	0.0284467	0.000419848	0.00394042	2.88789e-09	0.00394042		20.8	0.183821	0.134428	0.181773	0.000161411	0.181611
	21	0.0285422	0.000389534	0.00376022	2.39141e-09	0.00376021		21	0.181331	0.132429	0.180918	0.000148619	0.18077
	21.2	0.0286382	0.000361409	0.00358825	1.98028e-09	0.00358825		21.2	0.181358	0.130461	0.180069	0.000136841	0.179932
	21.4	0.0287344	0.000335315	0.00342415	1.63983e-09	0.00342415		21.4	0.178867	0.128521	0.179224	0.000125996	0.179098
	21.6	0.0288309	0.000311105	0.00326756	1.35791e-09	0.00326756		21.6	0.178894	0.126611	0.178385	0.000116011	0.178268
	21.8	0.0289278	0.000288642	0.00311812	1.12446e-09	0.00311812		21.8	0.176401	0.124729	0.177549	0.000106817	0.177442
	22	0.029025	0.000267802	0.00297552	9.31142e-10	0.00297552		22	0.173908	0.122874	0.176719	9.83516e-05	0.17662
	22.2	0.0291225	0.000248466	0.00283945	7.71061e-10	0.00283945		22.2	0.173934	0.121048	0.175892	9.05572e-05	0.175802
	22.4	0.0292204	0.000230527	0.00270959	6.385e-10	0.00270959		22.4	0.173961	0.119248	0.17507	8.33805e-05	0.174987
	22.6	0.0293186	0.000213882	0.00258567	5.28729e-10	0.00258567		22.6	0.173987	0.117476	0.174253	7.67725e-05	0.174176
	22.8	0.0294171	0.00019844	0.00246743	4.3783e-10	0.00246743		22.8	0.174014	0.115729	0.17344	7.06882e-05	0.173369
	23	0.0295159	0.000184112	0.00235458	3.62559e-10	0.00235458		23	0.171518	0.114009	0.172631	6.50861e-05	0.172566
	23.2	0.0296151	0.000170819	0.0022469	3.00228e-10	0.0022469		23.2	0.171544	0.112314	0.171826	5.9928e-05	0.171766
	23.4	0.0297146	0.000158485	0.00214415	2.48613e-10	0.00214415		23.4	0.169047	0.110645	0.171025	5.51786e-05	0.17097
	23.6	0.0298145	0.000147042	0.00204609	2.05871e-10	0.00204609		23.6	0.169073	0.109	0.170229	5.08057e-05	0.170178
	23.8	0.0299147	0.000136426	0.00195252	1.70478e-10	0.00195252		23.8	0.166575	0.107379	0.169436	4.67793e-05	0.169389
	24	0.0300152	0.000126576	0.00186322	1.41169e-10	0.00186322		24	0.166601	0.105783	0.168647	4.3072e-05	0.168604
	24.2	0.030116	0.000117437	0.00177801	1.169e-10	0.00177801		24.2	0.166626	0.104211	0.167863	3.96585e-05	0.167823
	24.4	0.0302172	0.000108958	0.0016967	9.68023e-11	0.0016967		24.4	0.164126	0.102662	0.167082	3.65155e-05	0.167045
	24.6	0.0303188	0.000101091	0.00161911	8.01601e-11	0.00161911		24.6	0.164151	0.101135	0.166305	3.36216e-05	0.166271
	24.8	0.0304206	9.37917e-05	0.00154506	6.6379e-11	0.00154506		24.8	0.161651	0.099632	0.165532	3.09571e-05	0.165501
	25	0.0305229	8.70198e-05	0.0014744	5.49671e-11	0.0014744		25	0.161675	0.098151	0.164762	2.85037e-05	0.164734
	25.2	0.0306254	8.07368e-05	0.00140697	4.55172e-11	0.00140697		25.2	0.159173	0.0966919	0.163997	2.62448e-05	0.163971
	25.4	0.0307283	7.49075e-05	0.00134263	3.76919e-11	0.00134263		25.4	0.159198	0.0952545	0.163235	2.41648e-05	0.163211
	25.6	0.0308316	6.94991e-05	0.00128123	3.12119e-11	0.00128123		25.6	0.159222	0.0938385	0.162477	2.22498e-05	0.162454
	25.8	0.0309352	6.44811e-05	0.00122263	2.5846e-11	0.00122263		25.8	0.159246	0.0924436	0.161722	2.04865e-05	0.161702
	26	0.0310391	5.98255e-05	0.00116672	2.14025e-11	0.00116672		26	0.156743	0.0910694	0.160971	1.88629e-05	0.160952
	26.2	0.0311434	5.5506e-05	0.00111336	1.7723e-11	0.00111336		26.2	0.156766	0.0897156	0.160224	1.7368e-05	0.160206
	26.4	0.0312481	5.14984e-05	0.00106245	1.46761e-11	0.00106245		26.4	0.15679	0.0883819	0.15948	1.59916e-05	0.159464
	26.6	0.0313531	4.77801e-05	0.00101386	1.2153e-11	0.00101386		26.6	0.156814	0.0870681	0.15874	1.47242e-05	0.158725
	26.8	0.0314584	4.43303e-05	0.000967492	1.00636e-11	0.000967492		26.8	0.154309	0.0857737	0.158003	1.35573e-05	0.15799
	27	0.0315641	4.11296e-05	0.000923246	8.33351e-12	0.000923246		27	0.154332	0.0844987	0.15727	1.24829e-05	0.157257
	27.2	0.0316702	3.816e-05	0.000881024	6.90081e-12	0.000881024		27.2	0.154356	0.0832426	0.15654	1.14936e-05	0.156529
	27.4	0.0317766	3.54048e-05	0.000840732	5.71443e-12	0.000840732		27.4	0.154379	0.0820051	0.155814	1.05827e-05	0.155803
	27.6	0.0318834	3.28485e-05	0.000802284	4.732e-12	0.000802284		27.6	0.154403	0.0807861	0.155091	9.74403e-06	0.155081
	27.8	0.0319905	3.04768e-05	0.000765593	3.91848e-12	0.000765593		27.8	0.154426	0.0795852	0.154372	8.97181e-06	0.154363
	28	0.032098	2.82763e-05	0.000730581	3.24482e-12	0.000730581		28	0.15445	0.0784021	0.153656	8.26078e-06	0.153647
	28.2	0.0322059	2.62347e-05	0.000697169	2.68697e-12	0.000697169		28.2	0.154473	0.0772366	0.152943	7.60611e-06	0.152936
	28.4	0.0323141	2.43405e-05	0.000665286	2.22503e-12	0.000665286		28.4	0.154497	0.0760884	0.152234	7.00332e-06	0.152227
	28.6	0.0324227	2.25831e-05	0.000634861	1.8425e-12	0.000634861		28.6	0.151988	0.0749573	0.151528	6.4483e-06	0.151521
	28.8	0.0325316	2.09526e-05	0.000605827	1.52574e-12	0.000605827		28.8	0.152011	0.0738431	0.150825	5.93727e-06	0.150819
	29	0.0326409	1.94397e-05	0.000578121	1.26343e-12	0.000578121		29	0.1495	0.0727454	0.150126	5.46673e-06	0.15012
	29.2	0.0327506	1.80362e-05	0.000551682	1.04622e-12	0.000551682		29.2	0.149523	0.071664	0.14943	5.03349e-06	0.149425
	29.4	0.0328606	1.67339e-05	0.000526453	8.66358e-13	0.000526453		29.4	0.149546	0.0705986	0.148737	4.63458e-06	0.148732
	29.6	0.0329711	1.55257e-05	0.000502377	7.17414e-13	0.000502377		29.6	0.149568	0.0695492	0.148047	4.26729e-06	0.148043
	29.8	0.0330818	1.44047e-05	0.000479402	5.94076e-13	0.000479402		29.8	0.149591	0.0685153	0.147361	3.9291e-06	0.147357
	30	0.033193	1.33647e-05	0.000457478	4.91943e-13	0.000457478		30	0.147078	0.0674968	0.146678	3.61772e-06	0.146674
	30.2	0.0333045	1.23997e-05	0.000436556	4.07368e-13	0.000436556		30.2	0.147101	0.0664934	0.145998	3.33101e-06	0.145995
	30.4	0.0334164	1.15045e-05	0.000416591	3.37334e-13	0.000416591		30.4	0.147123	0.0655049	0.145321	3.06702e-06	0.145318
	30.6	0.0335287	1.06738e-05	0.00039754	2.79339e-13	0.00039754		30.6	0.147146	0.0645312	0.144647	2.82396e-06	0.144645
	30.8	0.0336414	9.90315e-06	0.000379359	2.31315e-13	0.000379359		30.8	0.144631	0.0635719	0.143977	2.60016e-06	0.143974
	31	0.0337544	9.18812e-06	0.00036201	1.91548e-13	0.00036201		31	0.144653	0.0626269	0.14331	2.39409e-06	0.143307
	31.2	0.0338679	8.52473e-06	0.000345454	1.58617e-13	0.000345454		31.2	0.142137	0.0616959	0.142645	2.20436e-06	0.142643
	31.4	0.0339817	7.90923e-06	0.000329656	1.31348e-13	0.000329656		31.4	0.142158	0.0607787	0.141984	2.02966e-06	0.141982
	31.6	0.0340958	7.33817e-06	0.00031458	1.08766e-13	0.00031458		31.6	0.139641	0.0598752	0.141326	1.86881e-06	0.141324
	31.8	0.0342104	6.80834e-06	0.000300194	9.00672e-14	0.000300194		31.8	0.139662	0.0589852	0.140671	1.7207e-06	0.140669
	32	0.0343254	6.31677e-06	0.000286465	7.45829e-14	0.000286465		32	0.139684	0.0581083	0.140019	1.58434e-06	0.140017
	32.2	0.0344407	5.86069e-06	0.000273364	6.17606e-14	0.000273364		32.2	0.139705	0.0572445	0.13937	1.45878e-06	0.139369
	32.4	0.0345564	5.43754e-06	0.000260863	5.11428e-14	0.000260863		32.4	0.139726	0.0563935	0.138724	1.34317e-06	0.138723
	32.6	0.0346725	5.04494e-06	0.000248933	4.23503e-14	0.000248933		32.6	0.139748	0.0555552	0.138081	1.23672e-06	0.13808
	32.8	0.034789	4.68068e-06	0.000237548	3.50695e-14	0.000237548		32.8	0.139769	0.0547294	0.137441	1.13871e-06	0.13744
	33	0.0349059	4.34273e-06	0.000226685	2.90403e-14	0.000226685		33	0.137249	0.0539158	0.136804	1.04847e-06	0.136803
	33.2	0.0350232	4.02918e-06	0.000216318	2.40477e-14	0.000216318		33.2	0.13727	0.0531143	0.13617	9.65374e-07	0.136169
	33.4	0.0351409	3.73827e-06	0.000206425	1.99135e-14	0.000206425		33.4	0.134748	0.0523247	0.135539	8.88867e-07	0.135538
	33.6	0.035259	3.46836e-06	0.000196985	1.64899e-14	0.000196985		33.6	0.134769	0.0515469	0.134911	8.18424e-07	0.13491
	33.8	0.0353775	3.21794e-06	0.000187976	1.3655e-14	0.000187976		33.8	0.134789	0.0507806	0.134286	7.53563e-07	0.134285
	34	0.0354963	2.9856e-06	0.00017938	1.13074e-14	0.00017938		34	0.13481	0.0500258	0.133664	6.93843e-07	0.133663
	34.2	0.0356156	2.77003e-06	0.000171176	9.36346e-15	0.000171176		34.2	0.13483	0.0492821	0.133044	6.38855e-07	0.133043
	34.4	0.0357353	2.57003e-06	0.000163348	7.7537e-15	0.000163348		34.4	0.134851	0.0485495	0.132428	5.88225e-07	0.132427
	34.6	0.0358554	2.38447e-06	0.000155878	6.42068e-15	0.000155878		34.6	0.132327	0.0478278	0.131814	5.41608e-07	0.131813
	34.8	0.0359759	2.21231e-06	0.000148749	5.31684e-15	0.000148749		34.8	0.129802	0.0471168	0.131203	4.98685e-07	0.131202
	35	0.0360967	2.05258e-06	0.000141946	4.40277e-15	0.000141946		35	0.129822	0.0464164	0.130595	4.59164e-07	0.130595
	35.2	0.036218	1.90438e-06	0.000135455	3.64585e-15	0.000135455		35.2	0.129842	0.0457264	0.12999	4.22775e-07	0.129989
	35.4	0.0363397	1.76688e-06	0.00012926	3.01906e-15	0.00012926		35.4	0.129861	0.0450466	0.129387	3.89269e-07	0.129387
	35.6	0.0364618	1.63931e-06	0.000123349	2.50002e-15	0.000123349		35.6	0.129881	0.044377	0.128788	3.58419e-07	0.128787
	35.8	0.0365844	1.52095e-06	0.000117708	2.07022e-15	0.000117708		35.8	0.129901	0.0437173	0.128191	3.30014e-07	0.128191
	36	0.0367073	1.41113e-06	0.000112325	1.71431e-15	0.000112325		36	0.129921	0.0430674	0.127597	3.0386e-07	0.127597
	36.2	0.0368306	1.30925e-06	0.000107188	1.41958e-15	0.000107188		36.2	0.129941	0.0424272	0.127006	2.79779e-07	0.127005
	36.4	0.0369544	1.21472e-06	0.000102286	1.17553e-15	0.000102286		36.4	0.129961	0.0417965	0.126417	2.57606e-07	0.126417
	36.6	0.0370786	1.12701e-06	9.7608e-05	9.73433e-16	9.7608e-05		36.6	0.12998	0.0411752	0.125831	2.37191e-07	0.125831
	36.8	0.0372031	1.04564e-06	9.31441e-05	8.06081e-16	9.31441e-05		36.8	0.13	0.0405631	0.125248	2.18393e-07	0.125248
	37	0.0373282	9.70142e-07	8.88844e-05	6.67499e-16	8.88844e-05		37	0.127471	0.0399601	0.124668	2.01086e-07	0.124668
	37.2	0.0374536	9.00097e-07	8.48195e-05	5.52743e-16	8.48195e-05		37.2	0.12749	0.0393661	0.12409	1.85149e-07	0.12409
	37.4	0.0375794	8.35108e-07	8.09405e-05	4.57716e-16	8.09405e-05		37.4	0.12751	0.0387809	0.123515	1.70476e-07	0.123515
	37.6	0.0377057	7.74812e-07	7.72389e-05	3.79025e-16	7.72389e-05		37.6	0.127529	0.0382044	0.122943	1.56966e-07	0.122942
	37.8	0.0378324	7.18869e-07	7.37066e-05	3.13863e-16	7.37066e-05		37.8	0.124997	0.0376365	0.122373	1.44526e-07	0.122373
	38	0.0379595	6.66966e-07	7.03358e-05	2.59904e-16	7.03358e-05		38	0.125017	0.037077	0.121806	1.33072e-07	0.121806
	38.2	0.0380871	6.1881e-07	6.71192e-05	2.15222e-16	6.71192e-05		38.2	0.125036	0.0365258	0.121241	1.22526e-07	0.121241
	38.4	0.0382151	5.74131e-07	6.40496e-05	1.78221e-16	6.40496e-05		38.4	0.125055	0.0359828	0.12068	1.12816e-07	0.120679
	38.6	0.0383435	5.32678e-07	6.11205e-05	1.47581e-16	6.11205e-05		38.6	0.125074	0.0354479	0.12012	1.03875e-07	0.12012
	38.8	0.0384723	4.94217e-07	5.83253e-05	1.22209e-16	5.83253e-05		38.8	0.125093	0.034921	0.119564	9.56429e-08	0.119564
	39	0.0386016	4.58534e-07	5.56579e-05	1.01199e-16	5.56579e-05		39	0.125112	0.0344019	0.11901	8.80631e-08	0.11901
	39.2	0.0387313	4.25427e-07	5.31126e-05	8.38008e-17	5.31126e-05		39.2	0.125131	0.0338905	0.118458	8.1084e-08	0.118458
	39.4	0.0388614	3.94711e-07	5.06836e-05	6.93938e-17	5.06836e-05		39.4	0.122596	0.0333867	0.117909	7.4658e-08	0.117909
	39.6	0.038992	3.66212e-07	4.83657e-05	5.74636e-17	4.83657e-05		39.6	0.12006	0.0328904	0.117363	6.87413e-08	0.117363
	39.8	0.039123	3.39771e-07	4.61538e-05	4.75845e-17	4.61538e-05		39.8	0.117524	0.0324014	0.116819	6.32935e-08	0.116819
	40	0	3.15239e-07	4.40431e-05	3.94038e-17	4.40431e-05		40	0	0.0319198	0.116278	5.82775e-08	0.116278

## Sheet: Figure 3B
		Time from G1 till telophase				Time from G1 till metaphase entry					Time from anaphase onset till telophase
		Wild-type	atg11∆			Wild-type	atg11∆				Wild-type	atg11∆
		84	71			47	31				24	24
		85	87			27	31				24	28
		76	95			43	83				24	32
		75	87			67	43				20	28
		77	107			31	55				24	24
		119	135			91	115				24	24
		85	87			83	87				24	20
		89	127			95	39				28	32
		107	131			91	115				24	28
		85	75			35	99				28	32
		98	143			43	51				24	32
		72	115			43	67				24	28
		68	111			47	79				24	28
		80	119			39	71				24	32
		92	123			91	99				28	28
		76	111			51	75				28	32
		135	127			35	79				32	28
		92	139			67	111				24	32
		73	119			71	79				28	28
		88	147			95	103				20	32
		84	139			43	79				24	24
			139			43	111					24
			135			43	75					32
						43	79
						47
						47
						91
						71
	Average	87.619	116.043			57.8571	77.3333				24.9524	28.3478
	St Dev	15.8008	22.1996			21.9052	25.1109				2.73385	3.52147

## Sheet: Figure 3C
		Large budded cells with metaphase spindle
		Wild-type_37°C	Percentage		atg11∆_37°C	Percentage
	BR1	17/89	19.1011		30/107	28.0374
	BR2	12/103	11.6505		32/113	28.3186
	BR3	23/107	21.4953		38/118	32.2034
	Average		17.4156			29.5198
	St Dev		4.19212			1.90106

## Sheet: Figure 4A
		Wild-type						mad2∆						atg11∆						atg11∆ mad2∆
		segregated	unsegregated	Total	% segregated	% unsegregated		segregated	unsegregated	Total	% segregated	% unsegregated		segregated	unsegregated	Total	% segregated	% unsegregated		segregated	unsegregated	Total	% segregated	% unsegregated
	BR1	71	30	101	70.297	29.703		74	32	106	69.8113	30.1887		52	48	100	52	48		67	39	106	63.2075	36.7925
	BR2	89	46	135	65.9259	34.0741		66	40	106	62.2642	37.7358		57	54	111	51.3514	48.6486		64	39	103	62.1359	37.8641
	BR3	127	33	160	79.375	20.625		70	33	103	67.9612	32.0388		50	57	107	46.729	53.271		68	46	114	59.6491	40.3509
	BR4	176	53	229	76.8559	23.1441		200	66	266	75.188	24.812		121	114	235	51.4894	48.5106		199	64	263	75.6654	24.3346
	BR5																			308	85	393	78.3715	21.6285
	Average				73.1135	26.8865					68.8062	31.1938					50.3924	49.6076					67.8059	32.1941
	St Dev				5.3105	5.3105					4.61654	4.61654					2.12885	2.12885					7.65807	7.65807
	SQRT				2	2					2	2					2	2					2.23607	2.23607
	Count				4	4					4	4					4	4					5	5
	SEM				2.65525	2.65525					2.30827	2.30827					1.06442	1.06442					3.42479	3.42479

## Sheet: Figure 4C
		Pds1 western at 30°C
			Wild-type					atg11∆
		Time (min)	Pds1	GAPDH	Pds1/GAPDH	Normalized		Pds1	GAPDH	Pds1/GAPDH	Normalized
		G1		14551.7					23708.8
		0	11855.3	9132.63	1.29812	1		10378.6	14066.6	0.737818	1
		20	3972.28	11060.4	0.359144	0.276663		8338.56	20022.1	0.416467	0.564457
		40	233.607	16348.1	0.0142896	0.0110079		3938.64	24893.9	0.158217	0.214439
		60	7095.05	11060.1	0.641499	0.494174		19915	25299	0.787184	1.06691
		80	13268.8	11637.6	1.14017	0.878318		22126.2	28980.4	0.76349	1.03479
		100	1097.11	10650	0.103015	0.079357		14861.1	21422	0.693732	0.940249
		120	2887.45	4317.54	0.668771	0.515183		25597.7	21956.4	1.16584	1.58012
		140	532.678	2950.64	0.18053	0.13907		19214.6	25852.3	0.743244	1.00735

[truncated: 32 more sheets: Figure 4D, Figure 4F, Figure 4H, Figure 5A, Figure 5B, Figure 6C, Figure 6D, Figure 6E, Figure 6F, Figure 7A, Figure 7B, Figure 7C, Figure 7D, Figure 8A, Figure 8C, Figure S3D, Figure S4B, Figure S4C, Figure S5B, Figure S5C …]
